# Supplementary material for: Pyridinium bis­(pyridine-κN)tetra­kis­(thio­cyanato-κN)ferrate(III)
Source: Acta Crystallogr Sect E Struct Rep Online. 2013 May 4;69(Pt 6):m298–9. doi: 10.1107/S1600536813011628 (PMC3684869; doi:10.1107/S1600536813011628)
Supplement: Supplementary file 1 [file e-69-0m298-sup1.cif]

##############################################################################
#                                                                            #
# This CIF contains the data in a paper accepted for publication in          #
# Acta Crystallographica Section E. It conforms to the requirements of       #
# Notes for Authors for Acta Crystallographica Section E, and has been       #
# peer reviewed under the auspices of the IUCr Commission on Journals.       #
#                                                                            #
# Full details of the Crystallographic Information File format               #
# are given in the paper "The Crystallographic Information File (CIF):       #
# a New Standard Archive File for Crystallography" by S. R. Hall, F. H.      #
# Allen and I. D. Brown [Acta Cryst. (1991), A47, 655-685].                  #
#                                                                            #
# The current version of the core CIF dictionary is obtainable from          #
# ftp://ftp.iucr.org/pub/cif_core.dic.                                       #
#                                                                            #
# Software is freely available for graphical display of the structure(s)     #
# in this CIF. For information consult the CIF software page                 #
# http://www.iucr.org/resources/cif/software.                                #
#                                                                            #
# This file may be used for bona fide research purposes within the           #
# scientific community so long as proper attribution is given to the journal # 
# article from which it was obtained.                                        #
#                                                                            #
##############################################################################
data_I
_audit_creation_method     SHELXL-97
_chemical_name_systematic
;
Pyridinium
bis(pyridine-\k<i>N</i>)tetrakis(thiocyanato-\k<i>N</i>)ferrate(III)
;
_chemical_name_common     ?
_chemical_formula_moiety     'C5 H6 N +C14 H10 Fe N6 S4 -'
_chemical_formula_sum     'C19 H16 Fe N7 S4'
_chemical_formula_iupac     '(C5 H6 N) [Fe (N C S)4 (C5 H5 N)2]'
_chemical_formula_weight     526.48
_chemical_melting_point     ?
_symmetry_cell_setting     monoclinic
_symmetry_space_group_name_H-M     'P 21/n'
_symmetry_space_group_name_Hall     '-P 2yn'
loop_
    _symmetry_equiv_pos_as_xyz
    'x, y, z'
    '-x+1/2, y+1/2, -z+1/2'
    '-x, -y, -z'
    'x-1/2, -y-1/2, z-1/2'
_cell_length_a     10.7650(7)
_cell_length_b     14.0424(8)
_cell_length_c     15.7266(9)
_cell_angle_alpha     90.00
_cell_angle_beta     103.244(3)
_cell_angle_gamma     90.00
_cell_volume     2314.1(2)
_cell_formula_units_Z     4
_cell_measurement_reflns_used     3249
_cell_measurement_theta_min     2.54
_cell_measurement_theta_max     26.87
_cell_measurement_temperature     120(2)
_exptl_crystal_description     block
_exptl_crystal_colour     red
_exptl_crystal_size_max     0.21
_exptl_crystal_size_mid     0.14
_exptl_crystal_size_min     0.07
_exptl_crystal_density_diffrn     1.511
_exptl_crystal_density_meas     ?
_exptl_crystal_density_method     'not measured'
_exptl_crystal_F_000     1076
_exptl_absorpt_coefficient_mu     1.034
_exptl_absorpt_correction_type     multi-scan
_exptl_absorpt_process_details     '(SADABS; Bruker, 2001)'
_exptl_absorpt_correction_T_min     0.8136
_exptl_absorpt_correction_T_max     0.9293
_exptl_special_details     ?
_diffrn_ambient_temperature     120(2)
_diffrn_radiation_type     MoK\a
_diffrn_radiation_wavelength     0.71073
_diffrn_radiation_source     'fine-focus sealed tube'
_diffrn_radiation_monochromator     'curved graphite crystal'
_diffrn_measurement_device_type     'Bruker Kappa APEXII DUO CCD'
_diffrn_measurement_device     '62mm x 62mm CCD camera on \k-goniostat'
_diffrn_measurement_method     '\f scans and \w scans with \k offset'
_diffrn_detector_area_resol_mean     16
_diffrn_reflns_number     17377
_diffrn_reflns_av_R_equivalents     0.0646
_diffrn_reflns_av_sigmaI/netI     0.0772
_diffrn_reflns_theta_min     1.97
_diffrn_reflns_theta_max     26.37
_diffrn_reflns_theta_full     26.37
_diffrn_measured_fraction_theta_max     0.998
_diffrn_measured_fraction_theta_full     0.998
_diffrn_reflns_limit_h_min     -13
_diffrn_reflns_limit_h_max     13
_diffrn_reflns_limit_k_min     -17
_diffrn_reflns_limit_k_max     17
_diffrn_reflns_limit_l_min     -19
_diffrn_reflns_limit_l_max     16
_diffrn_standards_number     ?
_diffrn_standards_interval_count     ?
_diffrn_standards_interval_time     ?
_diffrn_standards_decay_%     ?
_refine_special_details
;
Refinement of <i>F</i>^2^ against ALL reflections. The weighted <i>R</i>-factor
<i>wR</i> and goodness of fit <i>S</i> are based on <i>F</i>^2^, conventional
<i>R</i>-factors <i>R</i> are based on <i>F</i>, with <i>F</i> set to zero for
negative <i>F</i>^2^. The threshold expression of <i>F</i>^2^ >
\s(<i>F</i>^2^) is used only for calculating <i>R</i>-factors(gt) <i>etc</i>.
and is not relevant to the choice of reflections for refinement.
<i>R</i>-factors based on <i>F</i>^2^ are statistically about twice as large
as those based on <i>F</i>, and <i>R</i>- factors based on ALL data will be
even larger.
;
_reflns_number_total     4739
_reflns_number_gt     3027
_reflns_threshold_expression     I>2sigma(I)
_refine_ls_structure_factor_coef     Fsqd
_refine_ls_matrix_type     full
_refine_ls_R_factor_all     0.0805
_refine_ls_R_factor_gt     0.0350
_refine_ls_wR_factor_gt     0.0561
_refine_ls_wR_factor_ref     0.0646
_refine_ls_goodness_of_fit_ref     0.917
_refine_ls_restrained_S_all     0.917
_refine_ls_number_reflns     4739
_refine_ls_number_parameters     281
_refine_ls_number_restraints     0
_refine_ls_hydrogen_treatment     constr
_refine_ls_weighting_scheme     calc
_refine_ls_weighting_details
         'calc w=1/[\s^2^(Fo^2^)+(0.0240P)^2^+0.0000P] where P=(Fo^2^+2Fc^2^)/3'
_atom_sites_solution_hydrogens     geom
_atom_sites_solution_primary     direct
_atom_sites_solution_secondary     difmap
_refine_ls_shift/su_max     0.001
_refine_ls_shift/su_mean     0.000
_refine_diff_density_max     0.328
_refine_diff_density_min     -0.356
_refine_ls_extinction_method     none
_refine_ls_extinction_coef     ?
loop_
    _atom_type_symbol
    _atom_type_description
    _atom_type_scat_dispersion_real
    _atom_type_scat_dispersion_imag
    _atom_type_scat_source
    'C' 'C' 0.0033 0.0016
                         'International Tables Vol C Tables 4.2.6.8 and 6.1.1.4'
    'H' 'H' 0.0000 0.0000
                         'International Tables Vol C Tables 4.2.6.8 and 6.1.1.4'
    'Fe' 'Fe' 0.3463 0.8444
                         'International Tables Vol C Tables 4.2.6.8 and 6.1.1.4'
    'N' 'N' 0.0061 0.0033
                         'International Tables Vol C Tables 4.2.6.8 and 6.1.1.4'
    'S' 'S' 0.1246 0.1234
                         'International Tables Vol C Tables 4.2.6.8 and 6.1.1.4'
_computing_data_collection     'APEX2 (Bruker, 2007)'
_computing_cell_refinement     'SAINT (Bruker, 2007)'
_computing_data_reduction     'SAINT (Bruker, 2007)'
_computing_structure_solution     'SUPERFLIP (Palatinus & Chapuis, 2007)'
_computing_structure_refinement     'SHELXL97 (Sheldrick, 2008)'
_computing_molecular_graphics     'DIAMOND (Brandenburg, 1997)'
_computing_publication_material     'SHELXL97 (Sheldrick, 2008)'
loop_
    _atom_site_type_symbol
    _atom_site_label
    _atom_site_fract_x
    _atom_site_fract_y
    _atom_site_fract_z
    _atom_site_U_iso_or_equiv
    _atom_site_adp_type
    _atom_site_calc_flag
    _atom_site_refinement_flags
    _atom_site_occupancy
    _atom_site_symmetry_multiplicity
    _atom_site_disorder_assembly
    _atom_site_disorder_group
    Fe Fe1 0.02757(4) 0.74386(2) 0.35673(2) 0.01575(10) Uani d . 1 1 . .
    S S1 -0.26742(7) 0.99542(5) 0.35060(4) 0.02555(18) Uani d . 1 1 . .
    S S2 0.33249(7) 0.49516(5) 0.37979(4) 0.02563(18) Uani d . 1 1 . .
    S S3 0.41585(7) 0.90657(5) 0.34609(4) 0.02646(18) Uani d . 1 1 . .
    S S4 -0.37170(7) 0.61072(5) 0.37071(5) 0.03125(19) Uani d . 1 1 . .
    N N1 -0.02004(18) 0.75765(14) 0.21626(11) 0.0158(5) Uani d . 1 1 . .
    N N2 0.0714(2) 0.71819(13) 0.49668(12) 0.0160(5) Uani d . 1 1 . .
    N N3 -0.0733(2) 0.86076(15) 0.37176(13) 0.0227(5) Uani d . 1 1 . .
    N N4 0.1344(2) 0.62743(14) 0.34665(13) 0.0212(5) Uani d . 1 1 . .
    N N5 0.1848(2) 0.82818(14) 0.36327(12) 0.0204(5) Uani d . 1 1 . .
    N N6 -0.1316(2) 0.66311(14) 0.34861(13) 0.0224(5) Uani d . 1 1 . .
    N N7 0.2005(2) 0.26981(16) 0.34397(14) 0.0236(7) Uani d P 0.58(2) 1 A 1
    H H7A 0.1943 0.3257 0.3180 0.028 Uiso calc PR 0.58(2) 1 A 1
    N N7A 0.2499(2) 0.26424(16) 0.43092(15) 0.0236(7) Uani d P 0.42(2) 1 A 2
    H H7AA 0.2757 0.3165 0.4606 0.028 Uiso calc PR 0.42(2) 1 A 2
    C C12 0.2170(3) 0.57121(17) 0.36058(15) 0.0181(6) Uani d . 1 1 . .
    C C14 -0.2322(3) 0.64138(17) 0.35776(15) 0.0185(6) Uani d . 1 1 . .
    C C11 -0.1543(3) 0.91796(17) 0.36277(14) 0.0171(6) Uani d . 1 1 . .
    C C13 0.2810(3) 0.86161(17) 0.35567(15) 0.0183(6) Uani d . 1 1 . .
    C C5 -0.0212(2) 0.68043(17) 0.16522(15) 0.0185(6) Uani d . 1 1 . .
    H H5 0.0013 0.6204 0.1923 0.022 Uiso calc R 1 1 . .
    C C1 -0.0523(2) 0.84165(17) 0.17635(15) 0.0192(6) Uani d . 1 1 . .
    H H1 -0.0526 0.8967 0.2114 0.023 Uiso calc R 1 1 . .
    C C15 0.2499(2) 0.26424(16) 0.43092(15) 0.0236(7) Uani d P 0.58(2) 1 A 1
    H H15 0.2777 0.3207 0.4630 0.028 Uiso calc PR 0.58(2) 1 A 1
    C C15A 0.2005(2) 0.26981(16) 0.34397(14) 0.0236(7) Uani d P 0.42(2) 1 A 2
    H H15A 0.1938 0.3301 0.3159 0.028 Uiso calc PR 0.42(2) 1 A 2
    C C6 0.1024(2) 0.78922(17) 0.55371(15) 0.0187(6) Uani d . 1 1 . .
    H H6 0.1088 0.8517 0.5320 0.022 Uiso calc R 1 1 . .
    C C10 0.0651(3) 0.63017(18) 0.52842(16) 0.0220(6) Uani d . 1 1 . .
    H H10 0.0438 0.5788 0.4884 0.026 Uiso calc R 1 1 . .
    C C4 -0.0536(2) 0.68502(18) 0.07530(15) 0.0207(6) Uani d . 1 1 . .
    H H4 -0.0546 0.6290 0.0413 0.025 Uiso calc R 1 1 . .
    C C3 -0.0846(2) 0.77183(18) 0.03525(16) 0.0232(6) Uani d . 1 1 . .
    H H3 -0.1053 0.7768 -0.0266 0.028 Uiso calc R 1 1 . .
    C C8 0.1183(3) 0.68517(18) 0.67526(16) 0.0246(6) Uani d . 1 1 . .
    H H8 0.1336 0.6740 0.7364 0.030 Uiso calc R 1 1 . .
    C C7 0.1258(3) 0.77584(17) 0.64337(15) 0.0227(6) Uani d . 1 1 . .
    H H7 0.1466 0.8283 0.6821 0.027 Uiso calc R 1 1 . .
    C C2 -0.0849(2) 0.85126(18) 0.08662(15) 0.0208(6) Uani d . 1 1 . .
    H H2 -0.1073 0.9118 0.0607 0.025 Uiso calc R 1 1 . .
    C C16 0.2603(3) 0.18020(18) 0.47284(17) 0.0272(7) Uani d . 1 1 . .
    H H16 0.2947 0.1771 0.5341 0.033 Uiso calc R 1 1 A 1
    C C19 0.1606(3) 0.19118(18) 0.29654(17) 0.0268(7) Uani d . 1 1 . .
    H H19 0.1259 0.1959 0.2355 0.032 Uiso calc R 1 1 A 1
    C C9 0.0882(3) 0.61079(18) 0.61679(16) 0.0245(7) Uani d . 1 1 . .
    H H9 0.0834 0.5474 0.6369 0.029 Uiso calc R 1 1 . .
    C C17 0.2203(3) 0.09859(19) 0.42586(17) 0.0303(7) Uani d . 1 1 A .
    H H17 0.2271 0.0387 0.4546 0.036 Uiso calc R 1 1 . .
    C C18 0.1707(3) 0.10391(18) 0.33741(17) 0.0301(7) Uani d . 1 1 A .
    H H18 0.1436 0.0478 0.3047 0.036 Uiso calc R 1 1 . .
loop_
    _atom_site_aniso_label
    _atom_site_aniso_U_11
    _atom_site_aniso_U_22
    _atom_site_aniso_U_33
    _atom_site_aniso_U_12
    _atom_site_aniso_U_13
    _atom_site_aniso_U_23
    Fe1 0.01694(19) 0.01441(19) 0.01572(17) 0.00150(16) 0.00334(13) -0.00003(15)
    S1 0.0250(4) 0.0179(4) 0.0332(4) 0.0067(3) 0.0055(3) 0.0014(3)
    S2 0.0244(4) 0.0204(4) 0.0326(4) 0.0075(3) 0.0075(3) 0.0044(3)
    S3 0.0224(4) 0.0271(4) 0.0307(4) -0.0042(3) 0.0077(3) 0.0048(3)
    S4 0.0240(4) 0.0326(4) 0.0386(4) -0.0042(3) 0.0104(3) 0.0080(3)
    N1 0.0135(12) 0.0135(11) 0.0204(11) -0.0022(9) 0.0042(8) -0.0012(9)
    N2 0.0197(13) 0.0120(11) 0.0163(10) -0.0010(9) 0.0039(9) 0.0003(9)
    N3 0.0276(14) 0.0194(12) 0.0216(12) 0.0044(11) 0.0071(10) 0.0003(10)
    N6 0.0251(15) 0.0219(12) 0.0192(12) -0.0014(11) 0.0030(10) 0.0001(10)
    N5 0.0216(14) 0.0203(12) 0.0187(11) -0.0004(10) 0.0033(9) 0.0013(9)
    N4 0.0239(14) 0.0186(12) 0.0209(12) 0.0031(11) 0.0048(10) -0.0014(10)
    C12 0.0216(16) 0.0162(14) 0.0165(13) -0.0051(12) 0.0044(11) -0.0002(11)
    C14 0.0257(18) 0.0139(14) 0.0145(13) 0.0025(12) 0.0014(12) -0.0010(11)
    C11 0.0233(16) 0.0172(14) 0.0105(12) -0.0051(12) 0.0033(11) -0.0020(10)
    C13 0.0258(17) 0.0151(13) 0.0133(13) 0.0056(13) 0.0026(11) 0.0011(11)
    C5 0.0186(15) 0.0141(13) 0.0223(14) -0.0044(12) 0.0037(11) -0.0004(11)
    C1 0.0206(16) 0.0148(14) 0.0223(14) -0.0033(12) 0.0055(11) -0.0003(11)
    C15 0.0283(16) 0.0215(15) 0.0229(14) -0.0032(12) 0.0100(11) -0.0042(11)
    N7 0.0261(15) 0.0195(14) 0.0273(15) 0.0031(11) 0.0102(11) 0.0026(11)
    N7A 0.0283(16) 0.0215(15) 0.0229(14) -0.0032(12) 0.0100(11) -0.0042(11)
    C15A 0.0261(15) 0.0195(14) 0.0273(15) 0.0031(11) 0.0102(11) 0.0026(11)
    C6 0.0186(15) 0.0144(13) 0.0233(14) -0.0005(11) 0.0051(11) 0.0013(11)
    C10 0.0243(16) 0.0194(14) 0.0220(14) -0.0008(12) 0.0047(12) 0.0002(12)
    C4 0.0211(16) 0.0198(15) 0.0209(14) -0.0049(12) 0.0041(11) -0.0082(12)
    C3 0.0217(16) 0.0288(16) 0.0177(13) -0.0087(12) 0.0014(11) 0.0024(12)
    C8 0.0242(17) 0.0326(16) 0.0171(13) 0.0022(13) 0.0047(12) 0.0040(13)
    C7 0.0249(16) 0.0229(15) 0.0189(14) -0.0007(12) 0.0023(12) -0.0060(12)
    C2 0.0207(16) 0.0189(14) 0.0223(14) -0.0019(12) 0.0036(12) 0.0037(12)
    C16 0.0354(19) 0.0279(16) 0.0213(14) 0.0020(14) 0.0125(13) 0.0014(13)
    C19 0.0294(18) 0.0295(16) 0.0231(14) 0.0027(14) 0.0094(12) -0.0024(13)
    C9 0.0303(17) 0.0186(15) 0.0248(15) 0.0010(13) 0.0065(12) 0.0079(12)
    C17 0.044(2) 0.0209(16) 0.0305(16) 0.0029(14) 0.0187(14) 0.0070(13)
    C18 0.041(2) 0.0208(16) 0.0314(16) -0.0046(14) 0.0131(14) -0.0068(13)
_geom_special_details
;
All e.s.d.'s (except the e.s.d. in the dihedral angle between two l.s. planes)
are estimated using the full covariance matrix. The cell e.s.d.'s are taken
into account individually in the estimation of e.s.d.'s in distances, angles
and torsion angles; correlations between e.s.d.'s in cell parameters are only
used when they are defined by crystal symmetry. An approximate (isotropic)
treatment of cell e.s.d.'s is used for estimating e.s.d.'s involving l.s.
planes.
;
loop_
    _geom_bond_atom_site_label_1
    _geom_bond_atom_site_label_2
    _geom_bond_site_symmetry_2
    _geom_bond_distance
    _geom_bond_publ_flag
    Fe1 N1 . 2.1591(18) yes
    Fe1 N2 . 2.1727(19) yes
    Fe1 N3 . 2.012(2) yes
    Fe1 N4 . 2.026(2) yes
    Fe1 N5 . 2.049(2) yes
    Fe1 N6 . 2.034(2) yes
    S1 C11 . 1.611(3) ?
    S2 C12 . 1.614(3) ?
    S3 C13 . 1.621(3) ?
    S4 C14 . 1.620(3) ?
    N1 C1 . 1.344(3) ?
    N1 C5 . 1.347(3) ?
    N2 C6 . 1.332(3) ?
    N2 C10 . 1.341(3) ?
    N3 C11 . 1.170(3) ?
    N6 C14 . 1.165(3) ?
    N5 C13 . 1.168(3) ?
    N4 C12 . 1.172(3) ?
    C5 C4 . 1.378(3) ?
    C5 H5 . 0.9500 ?
    C1 C2 . 1.380(3) ?
    C1 H1 . 0.9500 ?
    C15 C16 . 1.344(3) ?
    C15 N7 . 1.351(3) ?
    C15 H15 . 0.9500 ?
    N7 C19 . 1.346(3) ?
    N7 H7A . 0.8800 ?
    C6 C7 . 1.387(3) ?
    C6 H6 . 0.9500 ?
    C10 C9 . 1.382(3) ?
    C10 H10 . 0.9500 ?
    C4 C3 . 1.377(3) ?
    C4 H4 . 0.9500 ?
    C3 C2 . 1.378(3) ?
    C3 H3 . 0.9500 ?
    C8 C7 . 1.378(3) ?
    C8 C9 . 1.380(3) ?
    C8 H8 . 0.9500 ?
    C7 H7 . 0.9500 ?
    C2 H2 . 0.9500 ?
    C16 C17 . 1.378(3) ?
    C16 H16 . 0.9500 ?
    C19 C18 . 1.377(3) ?
    C19 H19 . 0.9500 ?
    C9 H9 . 0.9500 ?
    C17 C18 . 1.373(4) ?
    C17 H17 . 0.9500 ?
    C18 H18 . 0.9500 ?
loop_
    _geom_angle_atom_site_label_1
    _geom_angle_atom_site_label_2
    _geom_angle_atom_site_label_3
    _geom_angle_site_symmetry_1
    _geom_angle_site_symmetry_3
    _geom_angle
    _geom_angle_publ_flag
    N3 Fe1 N4 . . 177.50(9) ?
    N3 Fe1 N6 . . 89.58(9) ?
    N4 Fe1 N6 . . 91.74(9) ?
    N3 Fe1 N5 . . 89.11(9) ?
    N4 Fe1 N5 . . 89.60(9) ?
    N6 Fe1 N5 . . 178.43(9) ?
    N3 Fe1 N1 . . 92.24(8) ?
    N4 Fe1 N1 . . 89.90(8) ?
    N6 Fe1 N1 . . 89.24(8) ?
    N5 Fe1 N1 . . 89.96(8) ?
    N3 Fe1 N2 . . 90.81(8) ?
    N4 Fe1 N2 . . 87.13(8) ?
    N6 Fe1 N2 . . 87.45(8) ?
    N5 Fe1 N2 . . 93.43(8) ?
    N1 Fe1 N2 . . 175.48(7) ?
    C1 N1 C5 . . 117.51(19) ?
    C1 N1 Fe1 . . 122.14(16) ?
    C5 N1 Fe1 . . 120.33(15) ?
    C6 N2 C10 . . 117.8(2) ?
    C6 N2 Fe1 . . 121.38(15) ?
    C10 N2 Fe1 . . 120.83(15) ?
    C11 N3 Fe1 . . 162.43(19) ?
    C14 N6 Fe1 . . 158.7(2) ?
    C13 N5 Fe1 . . 165.7(2) ?
    C12 N4 Fe1 . . 161.67(19) ?
    N4 C12 S2 . . 179.0(2) ?
    N6 C14 S4 . . 179.7(3) ?
    N3 C11 S1 . . 179.1(2) ?
    N5 C13 S3 . . 179.0(2) ?
    N1 C5 C4 . . 122.6(2) ?
    N1 C5 H5 . . 118.7 ?
    C4 C5 H5 . . 118.7 ?
    N1 C1 C2 . . 122.8(2) ?
    N1 C1 H1 . . 118.6 ?
    C2 C1 H1 . . 118.6 ?
    C16 C15 N7 . . 121.1(2) ?
    C16 C15 H15 . . 119.4 ?
    N7 C15 H15 . . 119.4 ?
    C19 N7 C15 . . 121.0(2) ?
    C19 N7 H7A . . 119.5 ?
    C15 N7 H7A . . 119.5 ?
    N2 C6 C7 . . 122.8(2) ?
    N2 C6 H6 . . 118.6 ?
    C7 C6 H6 . . 118.6 ?
    N2 C10 C9 . . 122.9(2) ?
    N2 C10 H10 . . 118.5 ?
    C9 C10 H10 . . 118.5 ?
    C3 C4 C5 . . 119.2(2) ?
    C3 C4 H4 . . 120.4 ?
    C5 C4 H4 . . 120.4 ?
    C4 C3 C2 . . 118.8(2) ?
    C4 C3 H3 . . 120.6 ?
    C2 C3 H3 . . 120.6 ?
    C7 C8 C9 . . 118.8(2) ?
    C7 C8 H8 . . 120.6 ?
    C9 C8 H8 . . 120.6 ?
    C8 C7 C6 . . 118.9(2) ?
    C8 C7 H7 . . 120.6 ?
    C6 C7 H7 . . 120.6 ?
    C3 C2 C1 . . 119.1(2) ?
    C3 C2 H2 . . 120.5 ?
    C1 C2 H2 . . 120.5 ?
    C15 C16 C17 . . 119.1(2) ?
    C15 C16 H16 . . 120.4 ?
    C17 C16 H16 . . 120.4 ?
    N7 C19 C18 . . 119.4(2) ?
    N7 C19 H19 . . 120.3 ?
    C18 C19 H19 . . 120.3 ?
    C8 C9 C10 . . 118.8(2) ?
    C8 C9 H9 . . 120.6 ?
    C10 C9 H9 . . 120.6 ?
    C18 C17 C16 . . 119.9(2) ?
    C18 C17 H17 . . 120.0 ?
    C16 C17 H17 . . 120.0 ?
    C17 C18 C19 . . 119.5(2) ?
    C17 C18 H18 . . 120.3 ?
    C19 C18 H18 . . 120.3 ?
loop_
    _geom_hbond_atom_site_label_D
    _geom_hbond_atom_site_label_H
    _geom_hbond_atom_site_label_A
    _geom_hbond_site_symmetry_A
    _geom_hbond_distance_DH
    _geom_hbond_distance_HA
    _geom_hbond_distance_DA
    _geom_hbond_angle_DHA
    _geom_hbond_publ_flag
    N7 H7A S3 2_545 0.88 2.82 3.532(2) 139.1 yes
    N7 H7A S2 . 0.88 2.86 3.462(2) 127.3 yes
    N7A H7AA S4 3_566 0.88 2.81 3.558(2) 143.8 yes
    N7A H7AA S2 . 0.88 2.94 3.504(2) 123.7 yes
_iucr_refine_instructions_details
;
TITL sh159 in P21/n (red block)
CELL 0.71073 10.765 14.0424 15.7266 90 103.244 90
ZERR 4 0.0007 0.0008 0.0009 0 0.003 0
LATT 1
SYMM 0.5-X,0.5+Y,0.5-Z
SFAC C H Fe N S
UNIT 76 64 4 28 16
LIST 4
EADP C15 N7A
EADP N7 C15A
EXYZ C15 N7A
EXYZ N7 C15A
L.S. 10
PLAN  -10
SIZE 0.072 0.142 0.208
TEMP -153.15
BOND $H
HTAB 2.0
HTAB N7 S3_$1
HTAB N7 S2
HTAB N7A S4_$2
HTAB N7A S2
EQIV $1 -x+1/2, y-1/2, -z+1/2
EQIV $2 -x, -y+1, -z+1
fmap 2
acta
WGHT    0.024000
FVAR       0.07739   0.58341
FE1   3    0.027574    0.743855    0.356730    11.00000    0.01694    0.01441 =
         0.01572   -0.00003    0.00334    0.00150
S1    5   -0.267419    0.995415    0.350600    11.00000    0.02496    0.01789 =
         0.03322    0.00141    0.00549    0.00665
S2    5    0.332489    0.495161    0.379791    11.00000    0.02437    0.02038 =
         0.03262    0.00440    0.00751    0.00746
S3    5    0.415850    0.906567    0.346094    11.00000    0.02235    0.02711 =
         0.03069    0.00476    0.00767   -0.00418
S4    5   -0.371702    0.610721    0.370708    11.00000    0.02402    0.03265 =
         0.03864    0.00800    0.01039   -0.00422
N1    4   -0.020039    0.757646    0.216259    11.00000    0.01351    0.01352 =
         0.02038   -0.00116    0.00418   -0.00221
N2    4    0.071416    0.718186    0.496678    11.00000    0.01972    0.01197 =
         0.01631    0.00030    0.00386   -0.00104
N3    4   -0.073303    0.860764    0.371759    11.00000    0.02761    0.01945 =
         0.02161    0.00032    0.00714    0.00437
N4    4    0.134416    0.627429    0.346645    11.00000    0.02388    0.01856 =
         0.02093   -0.00139    0.00479    0.00308
N5    4    0.184791    0.828184    0.363267    11.00000    0.02159    0.02030 =
         0.01869    0.00130    0.00331   -0.00043
N6    4   -0.131582    0.663114    0.348612    11.00000    0.02511    0.02194 =
         0.01919    0.00014    0.00298   -0.00140
N7    4    0.200492    0.269810    0.343970    21.00000    0.02612    0.01947 =
         0.02729    0.00257    0.01022    0.00314
AFIX  43
H7A   2    0.194286    0.325658    0.317950    21.00000   -1.20000
AFIX   0
PART 0
PART 2
N7A   4    0.249873    0.264239    0.430918   -21.00000    0.02826    0.02148 =
         0.02293   -0.00418    0.00997   -0.00324
AFIX  43
H7AA  2    0.275664    0.316515    0.460594   -21.00000   -1.20000
AFIX   0
C12   1    0.217009    0.571206    0.360582    11.00000    0.02165    0.01623 =
         0.01646   -0.00023    0.00436   -0.00513
C14   1   -0.232153    0.641382    0.357762    11.00000    0.02565    0.01394 =
         0.01450   -0.00104    0.00138    0.00247
C11   1   -0.154267    0.917958    0.362766    11.00000    0.02332    0.01717 =
         0.01049   -0.00200    0.00332   -0.00511
C13   1    0.281017    0.861613    0.355674    11.00000    0.02577    0.01505 =
         0.01326    0.00109    0.00256    0.00556
C5    1   -0.021175    0.680435    0.165216    11.00000    0.01856    0.01411 =
         0.02234   -0.00042    0.00372   -0.00438
AFIX  43
H5    2    0.001286    0.620434    0.192292    11.00000   -1.20000
AFIX   0
C1    1   -0.052273    0.841653    0.176349    11.00000    0.02056    0.01483 =
         0.02234   -0.00030    0.00546   -0.00329
AFIX  43
H1    2   -0.052608    0.896742    0.211359    11.00000   -1.20000
AFIX   0
PART 1
C15   1    0.249873    0.264239    0.430918    21.00000    0.02826    0.02148 =
         0.02293   -0.00418    0.00997   -0.00324
AFIX  43
H15   2    0.277715    0.320673    0.462955    21.00000   -1.20000
AFIX   0
C15A  1    0.200492    0.269810    0.343970   -21.00000    0.02612    0.01947 =
         0.02729    0.00257    0.01022    0.00314
AFIX  43
H15A  2    0.193793    0.330100    0.315881   -21.00000   -1.20000
AFIX   0
PART 0
C6    1    0.102423    0.789217    0.553706    11.00000    0.01860    0.01437 =
         0.02327    0.00133    0.00508   -0.00047
AFIX  43
H6    2    0.108805    0.851749    0.532048    11.00000   -1.20000
AFIX   0
C10   1    0.065107    0.630170    0.528421    11.00000    0.02435    0.01938 =
         0.02201    0.00020    0.00468   -0.00083
AFIX  43
H10   2    0.043817    0.578840    0.488378    11.00000   -1.20000
AFIX   0
C4    1   -0.053618    0.685021    0.075298    11.00000    0.02112    0.01979 =
         0.02094   -0.00823    0.00411   -0.00493
AFIX  43
H4    2   -0.054623    0.628963    0.041331    11.00000   -1.20000
AFIX   0
C3    1   -0.084568    0.771825    0.035249    11.00000    0.02168    0.02881 =
         0.01773    0.00241    0.00136   -0.00868
AFIX  43
H3    2   -0.105287    0.776829   -0.026639    11.00000   -1.20000
AFIX   0
C8    1    0.118331    0.685169    0.675257    11.00000    0.02422    0.03262 =
         0.01707    0.00400    0.00473    0.00219
AFIX  43
H8    2    0.133637    0.674038    0.736362    11.00000   -1.20000
AFIX   0
C7    1    0.125805    0.775842    0.643370    11.00000    0.02495    0.02293 =
         0.01889   -0.00600    0.00228   -0.00073
AFIX  43
H7    2    0.146623    0.828331    0.682131    11.00000   -1.20000
AFIX   0
C2    1   -0.084915    0.851263    0.086623    11.00000    0.02068    0.01889 =
         0.02231    0.00367    0.00359   -0.00189
AFIX  43
H2    2   -0.107307    0.911804    0.060658    11.00000   -1.20000
AFIX   0
C16   1    0.260265    0.180204    0.472841    11.00000    0.03543    0.02793 =
         0.02130    0.00145    0.01252    0.00200
AFIX  43
H16   2    0.294703    0.177108    0.534052    11.00000   -1.20000
AFIX   0
C19   1    0.160632    0.191183    0.296540    11.00000    0.02939    0.02947 =
         0.02312   -0.00240    0.00939    0.00268
AFIX  43
H19   2    0.125888    0.195890    0.235454    11.00000   -1.20000
AFIX   0
C9    1    0.088194    0.610793    0.616786    11.00000    0.03030    0.01856 =
         0.02484    0.00790    0.00648    0.00099
AFIX  43
H9    2    0.083411    0.547420    0.636938    11.00000   -1.20000
AFIX   0
C17   1    0.220307    0.098587    0.425862    11.00000    0.04434    0.02092 =
         0.03052    0.00705    0.01872    0.00293
AFIX  43
H17   2    0.227067    0.038691    0.454644    11.00000   -1.20000
AFIX   0
C18   1    0.170712    0.103912    0.337414    11.00000    0.04051    0.02075 =
         0.03142   -0.00684    0.01311   -0.00463
AFIX  43
H18   2    0.143562    0.047796    0.304676    11.00000   -1.20000
HKLF 4
REM  sh159 in P21/n (red block)
REM R1 =  0.0350 for   3027 Fo > 4sig(Fo)  and  0.0805 for all   4739 data
REM    281 parameters refined using      0 restraints
END
WGHT      0.0240      0.0000
REM Highest difference peak  0.328,  deepest hole -0.356,  1-sigma level  0.073
Q1    1   0.0647  0.6760  0.5080  11.00000  0.05    0.33
Q2    1   0.1547  0.6155  0.6477  11.00000  0.05    0.32
Q3    1  -0.0742  0.6829  0.1238  11.00000  0.05    0.29
Q4    1   0.1185  0.7650  0.3794  11.00000  0.05    0.29
Q5    1   0.0752  0.7820  0.6019  11.00000  0.05    0.28
Q6    1  -0.0399  0.9803  0.3169  11.00000  0.05    0.27
Q7    1   0.1539  0.2354  0.3233  11.00000  0.05    0.27
Q8    1   0.0114  0.6183  0.2349  11.00000  0.05    0.27
Q9    1  -0.0788  0.8033  0.3828  11.00000  0.05    0.26
Q10   1   0.3799  0.9007  0.2934  11.00000  0.05    0.26
;
data_global
_journal_date_recd_electronic     2013-04-25
_journal_date_accepted     2013-04-28
_journal_name_full     'Acta Crystallographica, Section E'
_journal_year     2013
_journal_volume     69
_journal_issue      6
_journal_page_first     m298
_journal_page_last     m299
_journal_paper_category     QM
_journal_paper_doi     10.1107/S1600536813011628
_journal_coeditor_code     XU5698
_publ_contact_author_name     'Sergii I. Shylin'
_publ_contact_author_address
;
Department of Chemistry
Taras Shevchenko National University of Kyiv
Volodymyrska 64/13
01601 Kyiv
Ukraine
;
_publ_contact_author_email     'shylin@univ.kiev.ua'
_publ_contact_author_fax     '+380442393393'
_publ_contact_author_phone     '+380442393393'
_publ_section_title
;
Pyridinium bis(pyridine-\k<i>N</i>)tetrakis(thiocyanato-\k<i>N</i>)ferrate(III)
;
loop_
    _publ_author_name
    _publ_author_footnote
    _publ_author_address
    'Shylin, Sergii I.' .
;
Department of Chemistry
Taras Shevchenko National University of Kyiv
Volodymyrska 64/13
01601 Kyiv
Ukraine
;
    'Gural'skiy, Il'ya A.' .
;
Department of Chemistry
Taras Shevchenko National University of Kyiv
Volodymyrska 64/13
01601 Kyiv
Ukraine
;
    'Haukka, Matti' .
;
Department of Chemistry
University of Jyv\"askyl\"a
PO Box 35
FI-40014 Jyv\"asky\"a
Finland
;
    'Kapshuk, Anatoliy A.' .
;
Department of Chemistry
Taras Shevchenko National University of Kyiv
Volodymyrska 64/13
01601 Kyiv
Ukraine
;
    'Prisyazhnaya, Elena V.' .
;
Kyiv National University of Construction and Architecture,
Department of Chemistry,
Povitroflotsky Avenue 31,
03680 Kyiv, Ukraine
;
