# Supplementary material for: Pyridinium bis­(pyridine-κN)tetra­kis­(thio­cyanato-κN)ferrate(III)
Source: Acta Crystallogr Sect E Struct Rep Online. 2013 May 4;69(Pt 6):m298–9. doi: 10.1107/S1600536813011628 (PMC3684869; doi:10.1107/S1600536813011628)
Supplement: Supplementary file 2 [file e-69-0m298-Isup2.hkl]

# 
# h,k,l, Fc-squared, Fo-squared, sigma(Fo-squared) and status flag 
# 
data_I
_shelx_title ' sh159 in P21/n (red block)' 
_shelx_refln_list_code          4 
_shelx_F_calc_maximum      403.43 
_exptl_crystal_F_000      1076.00 
_reflns_d_resolution_high  0.8000 
 
loop_ 
 _symmetry_equiv_pos_as_xyz 
 'x, y, z' 
 '-x+1/2, y+1/2, -z+1/2' 
 '-x, -y, -z' 
 'x-1/2, -y-1/2, z-1/2' 
 
_cell_length_a    10.7650 
_cell_length_b    14.0424 
_cell_length_c    15.7266 
_cell_angle_alpha  90.000 
_cell_angle_beta  103.244 
_cell_angle_gamma  90.000 
 
_shelx_F_squared_multiplier     1.000 
 
loop_ 
 _refln_index_h 
 _refln_index_k 
 _refln_index_l 
 _refln_F_squared_calc 
 _refln_F_squared_meas 
 _refln_F_squared_sigma 
 _refln_observed_status 
   2   0   0       18.65       27.77     40.00 o 
   4   0   0      224.60      346.73     46.52 o 
   6   0   0     1471.59     1512.09    113.76 o 
   8   0   0      444.84      349.01    146.93 o 
  10   0   0      477.32      527.38    141.08 o 
  12   0   0       65.44      147.81    255.22 o 
   1   1   0        1.28      -11.88     11.88 o 
   2   1   0      255.76      265.39     27.27 o 
   3   1   0     7144.34     7180.17     96.42 o 
   4   1   0      476.72      435.06    100.05 o 
   5   1   0       71.61      147.46     49.47 o 
   6   1   0      274.89      378.24     55.95 o 
   7   1   0     5782.43     5393.97    106.09 o 
   8   1   0     1879.21     1685.80     90.37 o 
   9   1   0     2700.89     2686.67    106.27 o 
  10   1   0     2899.12     2966.19    150.67 o 
  11   1   0      243.37      352.85    100.57 o 
  12   1   0      611.23      711.71    125.84 o 
  13   1   0      351.91      528.06    121.85 o 
   0   2   0    38801.65    38826.97    450.89 o 
   1   2   0      167.75      138.72     15.28 o 
   2   2   0    34061.69    34551.93    182.39 o 
   3   2   0      242.97      288.61     42.06 o 
   4   2   0     2587.17     2501.67     63.04 o 
   5   2   0      807.55      828.27     85.83 o 
   6   2   0      171.50      172.13     52.29 o 
   7   2   0      607.50      623.38    118.57 o 
   8   2   0      137.74       75.99     92.79 o 
   9   2   0       34.58       19.29     55.61 o 
  10   2   0       98.16      206.50     60.26 o 
  11   2   0      437.39      535.59    104.25 o 
  12   2   0      985.15      997.85    210.14 o 
  13   2   0        0.41     -145.18    193.99 o 
   1   3   0     1353.93     1402.32     29.91 o 
   2   3   0     2219.74     2176.52     35.50 o 
   3   3   0        8.04        6.95     26.63 o 
   4   3   0     5168.64     5008.87     77.73 o 
   5   3   0      402.88      343.81     44.40 o 
   6   3   0     3002.84     2755.07     92.18 o 
   7   3   0      623.22      710.78     97.60 o 
   8   3   0      278.45      404.73    114.71 o 
   9   3   0      674.57      715.41     64.53 o 
  10   3   0        3.49       53.91     60.72 o 
  11   3   0       53.33      164.55     90.92 o 
  12   3   0      340.71      222.37     91.64 o 
   0   4   0       23.26      -23.91     23.91 o 
   1   4   0     1570.54     1637.27     30.13 o 
   2   4   0      130.58      124.06     21.33 o 
   3   4   0     6733.29     6634.39     70.60 o 
   4   4   0    19077.21    18789.55    198.53 o 
   5   4   0      219.80      259.16     42.02 o 
   6   4   0     3931.38     3732.24     81.58 o 
   7   4   0      241.57      226.75     60.86 o 
   8   4   0       99.61       89.92     52.23 o 
   9   4   0      105.94      148.92     57.52 o 
  10   4   0      209.27      169.88     63.08 o 
  11   4   0      228.96      287.80    167.67 o 
  12   4   0       67.70      225.40    155.84 o 
   1   5   0      137.47      155.29     19.17 o 
   2   5   0      812.02      849.07     29.36 o 
   3   5   0      491.93      494.32     31.86 o 
   4   5   0     3578.06     3519.85     63.35 o 
   5   5   0     1232.96     1298.01     58.60 o 
   6   5   0     5254.79     5078.59     86.82 o 
   7   5   0      165.24      189.24     50.09 o 
   8   5   0      878.16      917.02     64.09 o 
   9   5   0     1365.16     1362.59     79.70 o 
  10   5   0     1198.77     1201.76    131.53 o 
  11   5   0     3183.74     3304.37    290.15 o 
  12   5   0       23.89      116.75    193.59 o 
   0   6   0      866.96      857.85     55.19 o 
   1   6   0      207.18      202.29     24.02 o 
   2   6   0    15018.37    15038.49     89.91 o 
   3   6   0       85.70       93.58     27.80 o 
   4   6   0      258.56      286.51     34.52 o 
   5   6   0       23.71      -24.48     38.25 o 
   6   6   0       12.42       19.07     45.08 o 
   7   6   0      245.77      245.73     52.93 o 
   8   6   0       81.12      113.20     56.34 o 
   9   6   0      482.68      495.21     64.20 o 
  10   6   0      683.20      694.61    184.60 o 
  11   6   0      123.65      124.25    238.09 o 
  12   6   0      255.60      335.63    102.20 o 
   1   7   0     1774.66     1752.71     43.04 o 
   2   7   0      640.89      675.99     33.51 o 
   3   7   0      567.08      612.92     36.83 o 
   4   7   0     4215.61     4288.58     69.73 o 
   5   7   0        7.19       52.66     36.25 o 
   6   7   0       23.91       90.60     47.01 o 
   7   7   0       80.99        3.25     51.86 o 
   8   7   0     4730.85     4716.83    128.20 o 
   9   7   0     1858.48     1702.05    103.08 o 
  10   7   0     2970.87     2946.14    161.51 o 
  11   7   0     1120.15     1145.88    458.59 o 
  12   7   0       53.46      153.41     99.83 o 
   0   8   0    25911.21    26470.72    197.95 o 
   1   8   0        0.09      -25.32     25.32 o 
   2   8   0      421.42      471.48     36.59 o 
   3   8   0     1301.21     1332.13     49.75 o 
   4   8   0     1656.59     1689.21     47.97 o 
   5   8   0       27.10       28.94     36.84 o 
   6   8   0       48.60       74.62     50.50 o 
   7   8   0     2570.48     2386.24     86.88 o 
   8   8   0      409.79      393.30     84.05 o 
   9   8   0      252.51      206.89    127.47 o 
  10   8   0      361.54      226.16    239.48 o 
  11   8   0       45.30       48.54     97.67 o 
   1   9   0        4.01       12.82     24.14 o 
   2   9   0     1415.97     1415.37     49.71 o 
   3   9   0     3320.10     3305.23     55.74 o 
   4   9   0      805.83      805.05     38.89 o 
   5   9   0      198.24      235.35     40.35 o 
   6   9   0      616.54      653.44     46.87 o 
   7   9   0     3748.56     3852.34    116.75 o 
   8   9   0     2201.01     2170.18    111.44 o 
   9   9   0        0.24      -95.37     95.37 o 
  10   9   0       68.21       53.90    229.32 o 
  11   9   0       27.26       21.26     94.37 o 
   0  10   0     1156.43     1137.94     53.55 o 
   1  10   0      313.45      384.77     31.04 o 
   2  10   0     5802.70     5645.26     68.08 o 
   3  10   0     3050.00     3078.63     58.39 o 
   4  10   0     4894.73     4970.72     76.67 o 
   5  10   0     1599.73     1628.66     64.03 o 
   6  10   0      368.10      404.79     75.12 o 
   7  10   0      551.08      557.71     67.50 o 
   8  10   0        0.73      -21.69     76.94 o 
   9  10   0       58.74      -18.04     81.39 o 
  10  10   0       13.22       50.59     86.16 o 
   1  11   0        6.47      -32.82     33.70 o 
   2  11   0     1701.27     1682.38     59.52 o 
   3  11   0     1190.16     1135.71     49.78 o 
   4  11   0       57.54       93.43     41.96 o 
   5  11   0     2970.27     2933.99    111.92 o 
   6  11   0     2327.99     2315.20    105.28 o 
   7  11   0     1314.00     1352.17     97.29 o 
   8  11   0      801.31      762.47     87.32 o 
   9  11   0     1051.26      981.64    127.48 o 
  10  11   0       46.00      -24.34     92.00 o 
   0  12   0     9715.13     9794.20    144.01 o 
   1  12   0       27.98        0.10     40.22 o 
   2  12   0        5.20       12.62     41.04 o 
   3  12   0     5907.05     5726.19    129.34 o 
   4  12   0     2988.61     2878.99    165.03 o 
   5  12   0      311.36      233.49     81.01 o 
   6  12   0      727.48      677.19     83.16 o 
   7  12   0      858.14      821.40     89.66 o 
   8  12   0        1.06        2.48     85.83 o 
   9  12   0       11.98     -113.17    325.57 o 
   1  13   0       12.28       19.54     61.59 o 
   2  13   0       49.27       14.14     65.15 o 
   3  13   0        1.33       18.37     76.34 o 
   4  13   0      422.62      409.79     74.44 o 
   5  13   0      501.56      434.14     80.57 o 
   6  13   0      904.40      807.73     89.26 o 
   7  13   0       39.78      -36.09     76.67 o 
   8  13   0      282.39      250.89    129.59 o 
   0  14   0      118.98       65.11     90.16 o 
   1  14   0      175.86       89.79     89.45 o 
   2  14   0     3576.35     3645.35    154.31 o 
   3  14   0        6.48     -112.39    158.61 o 
   4  14   0       97.06      180.85    103.18 o 
   5  14   0      858.46      854.78    118.69 o 
   6  14   0      928.33      851.20    125.96 o 
   7  14   0      258.93      128.57    111.78 o 
   1  15   0      404.83      432.81     99.21 o 
   2  15   0      780.95      900.34    112.48 o 
   3  15   0      226.41      348.64    100.29 o 
   4  15   0      691.12      793.41    116.47 o 
   5  15   0       71.86      137.66    112.19 o 
   6  15   0       13.67       16.63    115.40 o 
   0  16   0     1633.28     1887.99    124.69 o 
   1  16   0      129.95       23.08     94.47 o 
   2  16   0       10.91      115.03    111.03 o 
   3  16   0        5.01       18.81     98.77 o 
   4  16   0     1543.43     1694.56    137.07 o 
   5  16   0      298.11      331.91    119.86 o 
   1  17   0      158.17       46.75    302.20 o 
   2  17   0      155.45      337.26    322.23 o 
   3  17   0      607.07      519.14    137.74 o 
 -13   0   1     2576.82     2892.29    274.65 o 
 -11   0   1       61.25      228.67    337.26 o 
  -9   0   1      618.94      579.36    135.24 o 
  -7   0   1     6359.26     6342.97    162.38 o 
  -5   0   1      918.46      874.30     77.48 o 
  -3   0   1     6239.93     6394.67    110.77 o 
  -1   0   1     1188.87     1180.30     61.78 o 
   1   0   1     6218.53     6060.35     82.18 o 
   3   0   1     2011.00     2352.46    108.22 o 
   5   0   1      280.21      294.72    106.85 o 
   7   0   1     8976.23     8358.98    300.53 o 
   9   0   1      659.23      641.68    155.27 o 
  11   0   1        3.90      109.58    158.05 o 
 -13   1   1       34.24      144.62    147.97 o 
 -12   1   1       97.97      188.19    134.19 o 
 -11   1   1       33.19       91.24     69.56 o 
 -10   1   1       49.40       70.39    101.21 o 
  -9   1   1      626.53      594.44     72.06 o 
  -8   1   1      297.79      388.91     94.74 o 
  -7   1   1     3275.16     3191.50    121.29 o 
  -6   1   1     4272.71     3921.04    137.53 o 
  -5   1   1    20260.29    19834.60    291.26 o 
  -4   1   1    20514.53    20830.66    258.02 o 
  -3   1   1   111294.38   110042.75    907.70 o 
  -2   1   1      188.15      159.58     20.55 o 
  -1   1   1    10369.81    10574.35     73.42 o 
   0   1   1      267.12      264.51     10.87 o 
   1   1   1     7018.59     6899.52     41.73 o 
   2   1   1     2877.10     2872.60     42.21 o 
   3   1   1     1150.02     1199.51     38.06 o 
   4   1   1       65.03       95.88     65.35 o 
   5   1   1       43.66       64.64     51.53 o 
   6   1   1       53.97       96.66     54.92 o 
   7   1   1      386.76      383.94     62.94 o 
   8   1   1      188.41      239.74     54.58 o 
   9   1   1       19.13        6.99     61.04 o 
  10   1   1       32.30      218.59     65.33 o 
  11   1   1      880.80      953.34    102.51 o 
  12   1   1       28.69      173.76     86.63 o 
 -13   2   1       70.63      -46.60    256.62 o 
 -12   2   1     1536.96     1501.15    109.28 o 
 -11   2   1      429.97      548.08    140.20 o 
 -10   2   1      325.99      353.77     63.46 o 
  -9   2   1     1532.17     1613.99     73.76 o 
  -8   2   1     3032.65     2855.49    149.43 o 
  -7   2   1        3.39       41.18    163.18 o 
  -6   2   1     3218.13     3016.25    106.28 o 
  -5   2   1     1407.61     1314.79    118.60 o 
  -4   2   1      767.44      831.05     63.86 o 
  -3   2   1     1548.82     1508.94     38.46 o 
  -2   2   1     3355.31     3317.12     49.83 o 
  -1   2   1     6667.01     6879.44     39.63 o 
   0   2   1       22.07       12.46     12.61 o 
   1   2   1    13898.43    13843.01     71.29 o 
   2   2   1    22209.29    22687.13    155.34 o 
   3   2   1     9865.48    10739.27    114.30 o 
   4   2   1     1722.00     1724.59     64.57 o 
   5   2   1     7185.93     6720.66     93.56 o 
   6   2   1     2645.16     2536.56    115.33 o 
   7   2   1      878.16      840.59     56.02 o 
   8   2   1     2882.67     2819.51     87.57 o 
   9   2   1     1212.10     1327.13     72.06 o 
  10   2   1      362.41      379.33     67.63 o 
  11   2   1      173.12      193.45    128.70 o 
  12   2   1      222.27      227.65     76.96 o 
 -13   3   1        0.72      240.05    365.11 o 
 -12   3   1        3.42       34.12    166.73 o 
 -11   3   1      798.48      844.38    127.18 o 
 -10   3   1       50.59       98.66     64.29 o 
  -9   3   1     2777.30     2711.00     89.41 o 
  -8   3   1     1843.40     1802.51     85.26 o 
  -7   3   1     1603.83     1707.70    118.91 o 
  -6   3   1     4022.62     4001.96     76.17 o 
  -5   3   1       28.56       32.47     43.08 o 
  -4   3   1       16.59       44.70     36.52 o 
  -3   3   1    22267.00    21564.15    119.17 o 
  -2   3   1      876.77      867.72     27.45 o 
  -1   3   1    22151.87    22715.37    133.05 o 
   0   3   1      132.56      123.55     16.84 o 
   1   3   1     7833.84     7794.84     46.52 o 
   2   3   1     3834.39     3826.72     46.75 o 
   3   3   1      663.21      639.98     29.94 o 
   4   3   1        0.08      -42.43     42.43 o 
   5   3   1      207.86      201.97     76.87 o 
   6   3   1      879.14      874.94     64.20 o 
   7   3   1      776.22      711.79     67.64 o 
   8   3   1      354.75      296.60     69.51 o 
   9   3   1     1150.61     1257.44     72.58 o 
  10   3   1        2.42       55.92     62.84 o 
  11   3   1      465.61      500.99     90.03 o 
  12   3   1      694.35      604.72    156.31 o 
 -12   4   1      182.21      240.72    272.80 o 
 -11   4   1      396.26      225.46     85.38 o 
 -10   4   1        1.66       59.74     61.28 o 
  -9   4   1      266.50      285.45     61.05 o 
  -8   4   1      904.52      919.18     60.92 o 
  -7   4   1     1694.66     1631.62     70.81 o 
  -6   4   1      223.00      288.72     44.34 o 
  -5   4   1      118.35      120.18     40.63 o 
  -4   4   1      273.15      327.54     39.10 o 
  -3   4   1       12.35       17.17     21.04 o 
  -2   4   1      799.08      850.43     27.11 o 
  -1   4   1      567.95      522.59     19.38 o 
   0   4   1      794.25      872.96     23.72 o 
   1   4   1     3368.00     3197.80     34.87 o 
   2   4   1    12891.44    13162.27     78.27 o 
   3   4   1    20508.52    20889.10    142.01 o 
   4   4   1     2047.69     2143.41     61.60 o 
   5   4   1      491.68      468.27     45.08 o 
   6   4   1      295.46      198.25     54.69 o 
   7   4   1     5000.51     4950.03    112.57 o 
   8   4   1      360.75      378.31     51.81 o 
   9   4   1     2381.93     2249.44     86.93 o 
  10   4   1       61.78        7.09     79.60 o 
  11   4   1       78.32      216.71    141.60 o 
  12   4   1      289.71      248.00     92.00 o 
 -12   5   1       40.39      237.59    176.81 o 
 -11   5   1      232.16      247.43    119.14 o 
 -10   5   1       48.26      117.63     77.59 o 
  -9   5   1      901.38      879.91     80.81 o 
  -8   5   1     2260.33     2174.49     81.70 o 
  -7   5   1     1374.52     1385.37     60.52 o 
  -6   5   1        2.47      -39.87     39.87 o 
  -5   5   1     5009.55     4863.70     80.10 o 
  -4   5   1     1213.29     1291.48     55.64 o 
  -3   5   1    10426.15    10736.58     80.55 o 
  -2   5   1    15930.02    16432.53     89.66 o 
  -1   5   1      769.84      708.76     24.00 o 
   0   5   1        3.10        4.77     19.51 o 
   1   5   1      810.29      750.90     23.74 o 
   2   5   1     8541.65     9003.19     67.13 o 
   3   5   1      217.78      221.64     31.89 o 
   4   5   1      176.69      170.11     36.47 o 
   5   5   1      431.63      434.84     47.72 o 
   6   5   1     1589.68     1563.50     91.36 o 
   7   5   1      539.99      574.40     68.48 o 
   8   5   1     1107.27     1117.00     66.70 o 
   9   5   1      475.51      460.98     67.14 o 
  10   5   1       16.13      100.73     69.51 o 
  11   5   1      596.96      720.79    204.70 o 
  12   5   1     1785.99     1725.65    195.34 o 
 -12   6   1      287.94      183.66     97.99 o 
 -11   6   1     1409.61     1218.12    210.77 o 
 -10   6   1       21.19       98.19    143.39 o 
  -9   6   1      526.31      515.72     74.95 o 
  -8   6   1        0.12       13.15     53.71 o 
  -7   6   1       29.34       14.35     62.66 o 
  -6   6   1       35.42        2.35     42.75 o 
  -5   6   1     1138.71     1135.63     49.09 o 
  -4   6   1      356.18      338.10     33.74 o 
  -3   6   1       70.91       65.95     29.52 o 
  -2   6   1       13.80       -5.05     29.97 o 
  -1   6   1       32.08       49.40     32.98 o 
   0   6   1        6.52       -7.12     24.28 o 
   1   6   1     9563.40    10062.63     62.83 o 
   2   6   1    11330.88    12066.28     79.68 o 
   3   6   1     1343.87     1388.77     41.02 o 
   4   6   1      182.77      168.27     35.62 o 
   5   6   1    33120.80    32605.57    246.39 o 
   6   6   1     2095.33     2212.50     77.40 o 
   7   6   1      156.56      148.00     54.26 o 
   8   6   1     2084.69     2064.90     87.80 o 
   9   6   1       62.26        5.96     67.21 o 
  10   6   1      103.19       76.37    148.93 o 
  11   6   1        2.97      138.55    168.03 o 
  12   6   1       51.39      397.63    394.77 o 
 -12   7   1       73.18       28.77     95.17 o 
 -11   7   1      101.55       87.18     91.52 o 
 -10   7   1       43.38      -57.23     83.71 o 
  -9   7   1       20.02        8.94    105.61 o 
  -8   7   1       90.93      114.24     56.90 o 
  -7   7   1     1922.77     1955.64     78.77 o 
  -6   7   1     2278.96     2213.86     74.77 o 
  -5   7   1     7169.99     6957.91     96.59 o 
  -4   7   1     9356.37     9371.96     78.61 o 
  -3   7   1     9922.85     9994.25    101.65 o 
  -2   7   1     2406.09     2314.28     51.14 o 
  -1   7   1       41.57       28.38     25.34 o 
   0   7   1      145.77      151.21     26.87 o 
   1   7   1       55.28       66.90     23.71 o 
   2   7   1     1106.91     1129.36     35.22 o 
   3   7   1     1288.87     1232.16     40.72 o 
   4   7   1     1374.13     1366.68     45.83 o 
   5   7   1        5.41       -3.70     41.98 o 
   6   7   1       18.06       58.94     48.65 o 
   7   7   1      118.47      142.28     55.34 o 
   8   7   1        3.96      -56.92     56.92 o 
   9   7   1       12.15      -19.53     80.52 o 
  10   7   1      177.37        4.25     98.56 o 
  11   7   1      314.80      419.96    100.69 o 
 -11   8   1      366.80      327.77     94.99 o 
 -10   8   1        6.66     -159.82    173.83 o 
  -9   8   1      739.44      645.60     85.92 o 
  -8   8   1        1.43       56.31     71.62 o 
  -7   8   1     4356.41     4295.74     95.57 o 
  -6   8   1      948.08      946.87     55.85 o 
  -5   8   1      164.64      169.57     32.52 o 
  -4   8   1      339.02      367.25     34.93 o 
  -3   8   1     1892.57     1959.09     47.41 o 
  -2   8   1     1160.43     1221.85     40.05 o 
  -1   8   1     1193.82     1216.24     37.97 o 
   0   8   1      642.47      677.03     27.62 o 
   1   8   1      329.94      403.04     27.85 o 
   2   8   1     2286.94     2352.84     52.33 o 
   3   8   1    13388.91    13110.63    112.35 o 
   4   8   1       27.18       46.69     32.84 o 
   5   8   1        6.74       23.43     40.67 o 
   6   8   1      178.76      195.79     54.63 o 
   7   8   1     2620.49     2528.03     89.17 o 
   8   8   1       17.59       -0.12     60.28 o 
   9   8   1      148.35       85.91     82.99 o 
  10   8   1       93.84       -3.82    192.94 o 
  11   8   1      105.94      227.09     99.50 o 
 -11   9   1      372.22      450.79    101.98 o 
 -10   9   1      920.94      933.71    281.67 o 
  -9   9   1      543.04      427.93    106.52 o 
  -8   9   1      422.63      361.75     78.23 o 
  -7   9   1     1603.10     1665.71     96.61 o 
  -6   9   1     2925.99     2745.62     68.15 o 
  -5   9   1        5.25       37.83     36.40 o 
  -4   9   1     2386.31     2395.30     53.51 o 
  -3   9   1     1434.55     1455.50     46.04 o 
  -2   9   1      255.41      189.71     41.19 o 
  -1   9   1     5758.39     5741.44     58.59 o 
   0   9   1     2454.09     2486.55     44.24 o 
   1   9   1     8059.86     8156.09     69.41 o 
   2   9   1     2684.86     2779.19     75.90 o 
   3   9   1      486.73      466.27     40.60 o 
   4   9   1      261.72      322.28     49.57 o 
   5   9   1      182.80      190.25     36.41 o 
   6   9   1       13.21       13.78     42.81 o 
   7   9   1      268.33      215.70     52.04 o 
   8   9   1        3.79      -34.92     80.04 o 
   9   9   1     1111.00     1140.04    118.78 o 
  10   9   1      196.06      264.69     94.37 o 
  11   9   1        5.07      143.16    123.55 o 
 -10  10   1       42.88      -55.33    139.41 o 
  -9  10   1     2291.39     2321.88    186.41 o 
  -8  10   1     1145.15     1083.28     90.00 o 
  -7  10   1      244.49      216.73     71.20 o 
  -6  10   1       79.28      111.73     70.87 o 
  -5  10   1      112.51      128.06     41.56 o 
  -4  10   1      643.63      651.46     38.77 o 
  -3  10   1      340.64      350.20     37.77 o 
  -2  10   1     1415.17     1492.35     46.96 o 
  -1  10   1     2004.45     1922.17     47.43 o 
   0  10   1      135.23      146.73     29.35 o 
   1  10   1     2921.67     3061.01     51.12 o 
   2  10   1       45.07       83.94     43.69 o 
   3  10   1      415.03      477.52     50.19 o 
   4  10   1     1313.20     1336.90     52.28 o 
   5  10   1     2593.20     2600.71     69.28 o 
   6  10   1       12.20      -37.56     47.47 o 
   7  10   1       36.98      105.10     61.49 o 
   8  10   1        0.39      -75.20     86.74 o 
   9  10   1     1566.50     1536.53    160.16 o 
  10  10   1        0.92       67.01     92.63 o 
 -10  11   1      646.25      590.10    248.54 o 
  -9  11   1     1046.24     1029.49    140.73 o 
  -8  11   1      437.22      470.69     97.56 o 
  -7  11   1     1253.39     1300.16    142.57 o 
  -6  11   1     4323.41     4280.15    126.17 o 
  -5  11   1      416.93      484.39     74.02 o 
  -4  11   1     4049.85     3997.60     87.40 o 
  -3  11   1       72.47       95.21     39.84 o 
  -2  11   1     1181.19     1184.80     43.45 o 
  -1  11   1     8667.35     8693.38     77.10 o 
   0  11   1     4302.74     4130.11     70.62 o 
   1  11   1     3505.80     3442.50     68.54 o 
   2  11   1     2078.54     2050.94     61.80 o 
   3  11   1      168.68      164.03     40.67 o 
   4  11   1      185.88      206.71     41.50 o 
   5  11   1       31.07       62.23     65.98 o 
   6  11   1      122.86       69.76     74.52 o 
   7  11   1      460.10      507.66     83.25 o 
   8  11   1      358.31      414.72     79.04 o 
   9  11   1       73.28      123.09     84.61 o 
  10  11   1      281.17      413.94    104.75 o 
  -9  12   1      290.15       86.27    305.54 o 
  -8  12   1       56.17       54.75     81.14 o 
  -7  12   1        1.33       93.64     77.00 o 
  -6  12   1      139.79      185.92     77.80 o 
  -5  12   1      327.47      395.28     76.04 o 
  -4  12   1       35.40       63.87     68.52 o 
  -3  12   1      176.97      208.55     67.05 o 
  -2  12   1      929.95      850.74     58.23 o 
  -1  12   1      253.70      217.42     38.20 o 
   0  12   1       29.67      121.28     41.72 o 
   1  12   1        3.00      -14.51     48.69 o 
   2  12   1     1517.19     1490.87     55.92 o 
   3  12   1     2868.41     3057.99     88.04 o 
   4  12   1       60.14       50.65     67.84 o 
   5  12   1      566.97      366.99     76.47 o 
   6  12   1      794.54      879.02     88.37 o 
   7  12   1     2099.38     2132.33    111.17 o 
   8  12   1       23.36       55.27     86.72 o 
   9  12   1        7.70      -83.49    363.14 o 
  -8  13   1      848.26      919.62    116.80 o 
  -7  13   1     2239.29     2157.23    115.49 o 
  -6  13   1       69.40      147.45     75.36 o 
  -5  13   1     3374.13     3472.16    134.05 o 
  -4  13   1      151.23       68.63     68.60 o 
  -3  13   1     2744.48     2714.00    110.37 o 
  -2  13   1       10.84      -11.96     64.98 o 
  -1  13   1       22.49       17.28     60.87 o 
   0  13   1      624.59      583.64     56.25 o 
   1  13   1     2002.21     1862.57     90.36 o 
   2  13   1      395.71      373.96     69.48 o 
   3  13   1      154.03      139.15     68.84 o 
   4  13   1     2294.66     2214.66    107.75 o 
   5  13   1      249.47      288.21     78.99 o 
   6  13   1     1274.23     1222.08    125.78 o 
   7  13   1        2.25       20.67    110.98 o 
   8  13   1      156.80      133.57    310.55 o 
  -8  14   1      405.26      252.11    312.22 o 
  -7  14   1       16.72      157.95    112.77 o 
  -6  14   1      273.81      248.19    108.76 o 
  -5  14   1       86.33      230.95    162.79 o 
  -4  14   1      131.79       88.12    123.55 o 
  -3  14   1       16.01       76.47     97.87 o 
  -2  14   1       49.09       -2.83     88.32 o 
  -1  14   1       46.89      127.59     85.78 o 
   0  14   1      935.41      953.50     73.19 o 
   1  14   1      224.64      214.01    110.19 o 
   2  14   1      542.14      432.01    102.89 o 
   3  14   1       40.39       22.91     94.69 o 
   4  14   1       90.82      179.84    100.72 o 
   5  14   1     4326.65     4611.31    179.03 o 
   6  14   1       15.64      143.13    109.29 o 
   7  14   1       59.79      192.00    287.17 o 
  -6  15   1      672.19      733.25    126.44 o 
  -5  15   1      939.50     1063.78    122.68 o 
  -4  15   1       53.44       51.78    102.80 o 
  -3  15   1      790.31      694.83    111.53 o 
  -2  15   1      126.65       96.17     95.53 o 
  -1  15   1      348.12      481.92     96.23 o 
   0  15   1       97.83       97.86     65.29 o 
   1  15   1      329.67      194.73     98.48 o 
   2  15   1      947.42      962.64    110.82 o 
   3  15   1     1813.94     1628.42    190.33 o 
   4  15   1      732.29      800.03    118.15 o 
   5  15   1      139.91       71.00    107.41 o 
   6  15   1        5.46       60.11    275.48 o 
  -5  16   1       58.04      208.01    113.76 o 
  -4  16   1      117.07      194.32    109.16 o 
  -3  16   1      175.45       44.78    102.96 o 
  -2  16   1       99.17      -17.58    100.18 o 
  -1  16   1       58.87      116.87    285.50 o 
   0  16   1      856.74     1070.27    120.83 o 
   1  16   1       98.96      186.86    101.80 o 
   2  16   1       46.56       31.92    102.47 o 
   3  16   1     1519.29     1454.22    135.08 o 
   4  16   1      271.28      290.87    113.54 o 
   5  16   1      590.66      636.12    338.93 o 
  -3  17   1       56.19      218.72    310.55 o 
  -2  17   1      730.95      702.90    340.60 o 
  -1  17   1      833.42     1195.64    247.89 o 
   0  17   1      802.83      873.83    233.70 o 
   1  17   1     1175.20     1242.19    345.61 o 
   2  17   1       11.92      -13.11    104.68 o 
   3  17   1       38.08       58.09    109.74 o 
 -12   0   2        9.83      139.53    357.30 o 
 -10   0   2     9493.16     9243.21    220.78 o 
  -8   0   2     5756.60     5252.57    439.11 o 
  -6   0   2    29866.54    26987.47    754.66 o 
  -4   0   2        5.69       87.06    100.01 o 
  -2   0   2      235.94      219.70     46.03 o 
   0   0   2     1798.64     1768.34     30.07 o 
   2   0   2       62.32      106.80     42.57 o 
   4   0   2       19.80       47.78     76.83 o 
   6   0   2     1048.48      961.29     93.12 o 
   8   0   2      823.37      883.37    114.88 o 
  10   0   2     7353.73     7618.03    164.42 o 
  12   0   2      764.67      984.94    163.28 o 
 -13   1   2      299.61      423.75    176.07 o 
 -12   1   2      544.52      835.12    208.21 o 
 -11   1   2      290.78      332.21    104.35 o 
 -10   1   2      330.48      332.59     66.94 o 
  -9   1   2     2400.09     2209.60    117.60 o 
  -8   1   2      198.31      217.33     98.06 o 
  -7   1   2      933.90      913.15    131.80 o 
  -6   1   2     2615.47     2535.81     82.13 o 
  -5   1   2       10.80       46.62     72.50 o 
  -4   1   2      285.03      327.53     50.23 o 
  -3   1   2    13839.00    14324.67    123.08 o 
  -2   1   2     6230.24     5888.39     86.77 o 
  -1   1   2      153.91      167.63     13.36 o 
   0   1   2     3047.63     3563.08     25.16 o 
   1   1   2       59.78       68.16     17.24 o 
   2   1   2       15.41       41.64     30.72 o 
   3   1   2     5352.32     5316.31    101.99 o 
   4   1   2      131.08       82.28     42.71 o 
   5   1   2        0.30       15.50     43.86 o 
   6   1   2      288.05      303.45     51.04 o 
   7   1   2     1929.18     1805.03     74.47 o 
   8   1   2      499.45      505.97     63.08 o 
   9   1   2        5.50      -21.90     62.20 o 
  10   1   2        6.68       70.75     62.40 o 
  11   1   2      310.79      417.04     65.58 o 
  12   1   2      142.52      294.49    133.87 o 
 -13   2   2      473.06      338.74    227.11 o 
 -12   2   2      793.70      880.32    106.15 o 
 -11   2   2        3.96       49.23    108.44 o 
 -10   2   2      435.47      524.91     77.14 o 
  -9   2   2       36.31       13.46     79.28 o 
  -8   2   2     9945.85     9541.44    202.98 o 
  -7   2   2     3289.96     3176.42     89.42 o 
  -6   2   2    21620.87    21238.56    216.65 o 
  -5   2   2     2229.67     2304.09     93.83 o 
  -4   2   2     3561.72     3339.47    103.38 o 
  -3   2   2      561.09      566.51     27.91 o 
  -2   2   2    11790.03    11655.57     78.30 o 
  -1   2   2     1300.76     1226.71     57.52 o 
   0   2   2      362.53      345.24     17.27 o 
   1   2   2      255.96      254.65     19.12 o 
   2   2   2     1043.99     1145.02     44.32 o 
   3   2   2      360.72      434.86     40.63 o 
   4   2   2     1165.74     1175.66     72.30 o 
   5   2   2      447.11      417.83     48.38 o 
   6   2   2       18.75      -23.41     46.91 o 
   7   2   2      542.02      501.02     55.85 o 
   8   2   2     6192.48     5925.53    138.75 o 
   9   2   2      588.00      566.49     67.93 o 
  10   2   2      526.01      502.55     72.57 o 
  11   2   2      105.43      269.34    132.29 o 
  12   2   2     3131.57     3225.36    131.12 o 
 -13   3   2      207.80      446.61    441.34 o 
 -12   3   2       26.61       -7.61    225.54 o 
 -11   3   2     1148.04     1104.38    157.36 o 
 -10   3   2        2.94      -19.49     58.16 o 
  -9   3   2      291.14      299.82     58.47 o 
  -8   3   2      716.11      657.75     55.74 o 
  -7   3   2     1147.79     1090.79     54.32 o 
  -6   3   2     3423.12     3316.27     73.51 o 
  -5   3   2        6.89        7.24     47.10 o 
  -4   3   2     5151.80     5284.51     87.89 o 
  -3   3   2     1725.40     1816.81     36.36 o 
  -2   3   2     7079.80     6957.92     49.29 o 
  -1   3   2    35719.93    36824.47    200.49 o 
   0   3   2    11516.90    12398.25     70.74 o 
   1   3   2    27099.45    28402.64    112.92 o 
   2   3   2    10593.97    10389.38     68.36 o 
   3   3   2     2420.72     2492.52     54.59 o 
   4   3   2    14829.30    14692.99    145.30 o 
   5   3   2     1308.40     1343.74     58.35 o 
   6   3   2     3051.16     2853.24     75.26 o 
   7   3   2        1.01       14.60     85.44 o 
   8   3   2      299.96      257.25     60.57 o 
   9   3   2      464.47      473.99     64.30 o 
  10   3   2      220.02      130.17     95.66 o 
  11   3   2      129.87      123.95    111.90 o 
  12   3   2       12.01      -28.34    170.39 o 
 -12   4   2        7.95      -17.22     89.35 o 
 -11   4   2      503.29      632.96    157.42 o 
 -10   4   2     1219.12     1237.26    144.60 o 
  -9   4   2        6.29        1.57     56.58 o 
  -8   4   2      316.32      361.71     57.37 o 
  -7   4   2     2315.72     2207.11     73.11 o 
  -6   4   2    17467.00    17095.73    178.92 o 
  -5   4   2      489.76      482.73     41.20 o 
  -4   4   2    20635.71    20829.70    199.04 o 
  -3   4   2      749.08      726.19     26.38 o 
  -2   4   2        9.25       35.85     16.95 o 
  -1   4   2        0.91      -18.01     18.01 o 
   0   4   2        6.27      -11.59     17.46 o 
   1   4   2       30.07       38.48     17.63 o 
   2   4   2      931.57     1043.17     31.68 o 
   3   4   2      500.08      557.14     37.09 o 
   4   4   2     1848.75     1827.61     67.25 o 
   5   4   2      973.98     1084.36     61.80 o 
   6   4   2     7460.02     7103.29    123.22 o 
   7   4   2     1899.23     1956.54     94.39 o 
   8   4   2      912.96      856.21     64.01 o 
   9   4   2        7.42       83.55     57.52 o 
  10   4   2     1241.40     1371.43    101.78 o 
  11   4   2      212.04      275.58    135.58 o 
  12   4   2      234.81      193.17     98.15 o 
 -12   5   2        5.69      128.00    270.62 o 
 -11   5   2       61.16      106.88    193.51 o 
 -10   5   2      191.28      221.43    113.08 o 
  -9   5   2      299.41      283.37     57.21 o 
  -8   5   2      203.13      229.86     53.64 o 
  -7   5   2       39.89       96.13     44.35 o 
  -6   5   2        1.43       18.70     40.42 o 
  -5   5   2      970.00      957.88     45.14 o 
  -4   5   2     3775.95     3624.85     62.83 o 
  -3   5   2      547.94      550.47     27.75 o 
  -2   5   2    13283.53    13569.00     84.89 o 
  -1   5   2    18250.88    18639.61    109.12 o 
   0   5   2      175.22      138.57     21.01 o 
   1   5   2    18497.87    19096.82    108.28 o 
   2   5   2    14631.12    15038.33     86.34 o 
   3   5   2      775.35      767.70     35.77 o 
   4   5   2     4327.80     3951.76    249.23 o 
   5   5   2      690.67      641.21     94.20 o 
   6   5   2      866.78      746.78     64.76 o 
   7   5   2      583.60      546.83     64.99 o 
   8   5   2       40.26       40.71     53.79 o 
   9   5   2       12.40       39.24     60.42 o 
  10   5   2        1.19       56.44     73.60 o 
  11   5   2       36.47      146.99    188.91 o 
  12   5   2       75.49      217.71    279.17 o 
 -12   6   2      639.47      698.20    102.07 o 
 -11   6   2       48.06      -37.97    182.10 o 
 -10   6   2     2104.97     2227.41    192.01 o 
  -9   6   2       11.93       54.75     76.03 o 
  -8   6   2     4206.76     4212.71     97.40 o 
  -7   6   2      745.02      747.53     53.51 o 
  -6   6   2     1198.04     1224.93     53.06 o 
  -5   6   2      578.75      622.20     42.50 o 
  -4   6   2      155.93      159.26     34.64 o 
  -3   6   2        0.50       -0.64     31.43 o 
  -2   6   2     5067.73     5070.91     65.25 o 
  -1   6   2      306.08      285.25     25.21 o 
   0   6   2       25.41       19.37     24.49 o 
   1   6   2     1885.73     1863.00     40.03 o 
   2   6   2        9.31       28.91     24.74 o 
   3   6   2       43.55       97.60     26.35 o 
   4   6   2     1033.37     1227.67     55.05 o 
   5   6   2      188.00      216.38     54.35 o 
   6   6   2       32.72       48.83     76.25 o 
   7   6   2      335.58      328.55     55.37 o 
   8   6   2     5010.60     4763.34    125.07 o 
   9   6   2       84.93       26.01     65.91 o 
  10   6   2      915.85      856.11    137.97 o 
  11   6   2        0.20      148.17    245.86 o 
 -12   7   2      253.50      203.73     96.21 o 
 -11   7   2     1834.15     1866.79    310.14 o 
 -10   7   2      753.93      623.83    127.25 o 
  -9   7   2      155.41      107.75     74.65 o 
  -8   7   2       55.45       51.89    103.47 o 
  -7   7   2       16.58      -11.67     46.27 o 
  -6   7   2      204.50      170.66     43.00 o 
  -5   7   2       10.49      -25.21     36.73 o 
  -4   7   2       18.34       -5.20     25.87 o 
  -3   7   2      313.11      301.89     29.80 o 
  -2   7   2    10942.84    11327.65     80.82 o 
  -1   7   2       62.26       26.91     22.85 o 
   0   7   2    11769.66    11640.90     72.16 o 
   1   7   2      187.23      136.19     24.55 o 
   2   7   2     9369.01     9423.37     70.16 o 
   3   7   2       20.05       18.99     27.93 o 
   4   7   2      189.93      247.60     37.41 o 
   5   7   2      616.19      714.20     46.63 o 
   6   7   2      201.72      285.64     52.17 o 
   7   7   2      109.90       75.85     56.39 o 
   8   7   2      723.86      666.20     68.63 o 
   9   7   2      107.92       25.65     62.84 o 
  10   7   2        0.06      -77.61    182.00 o 
  11   7   2      476.01      534.63    103.39 o 
 -11   8   2      393.11      373.44     97.65 o 
 -10   8   2     4634.85     4585.20    335.79 o 
  -9   8   2      444.70      384.77     82.30 o 
  -8   8   2      628.09      595.69     77.42 o 
  -7   8   2      522.45      590.14     53.81 o 
  -6   8   2        6.23       37.34     42.60 o 
  -5   8   2       11.34       34.95     34.31 o 
  -4   8   2     4975.43     5093.77     66.60 o 
  -3   8   2     4252.47     4313.63     60.74 o 
  -2   8   2      650.97      647.56     31.00 o 
  -1   8   2      963.26      972.09     32.35 o 
   0   8   2      346.18      356.78     27.44 o 
   1   8   2      555.62      597.84     31.35 o 
   2   8   2      253.31      234.82     28.61 o 
   3   8   2      330.81      329.90     33.56 o 
   4   8   2       14.37        6.06     39.09 o 
   5   8   2      278.64      231.46     45.66 o 
   6   8   2        4.76      -45.05     47.55 o 
   7   8   2      116.63       94.18     58.79 o 
   8   8   2        8.03      -47.35     62.11 o 
   9   8   2      194.62       86.72    129.89 o 
  10   8   2     4029.07     4223.11    323.71 o 
  11   8   2      968.03     1009.21    111.52 o 
 -11   9   2       72.05       28.92     93.37 o 
 -10   9   2       94.77       25.02    114.52 o 
  -9   9   2      785.70      661.15     90.90 o 
  -8   9   2      628.54      697.25     81.26 o 
  -7   9   2      100.66       92.81     64.82 o 
  -6   9   2      478.23      496.17     43.71 o 
  -5   9   2      133.33      150.66     37.00 o 
  -4   9   2     2116.18     2210.59     56.58 o 
  -3   9   2     2278.49     2231.81     52.02 o 
  -2   9   2      387.02      400.04     30.17 o 
  -1   9   2     3012.83     2919.97     46.90 o 
   0   9   2     2787.95     2666.00     46.52 o 
   1   9   2     2521.67     2645.99     60.47 o 
   2   9   2     2254.01     2251.42     49.29 o 
   3   9   2     1021.48      886.84     53.75 o 
   4   9   2     2941.52     3019.86     82.03 o 
   5   9   2        0.63       11.35     45.03 o 
   6   9   2      202.72      206.15     49.01 o 
   7   9   2      880.61      914.77     60.95 o 
   8   9   2      606.50      537.42     74.52 o 
   9   9   2      225.56       28.12     98.56 o 
  10   9   2      206.21      231.84     93.24 o 
 -10  10   2      476.08      478.27    224.92 o 
  -9  10   2      378.26      361.24    121.06 o 
  -8  10   2     1664.54     1763.49     98.84 o 
  -7  10   2      375.23      321.90     70.45 o 
  -6  10   2     1346.44     1346.16    124.94 o 
  -5  10   2     1529.20     1446.79     67.10 o 
  -4  10   2     4274.46     4417.79     64.28 o 
  -3  10   2      596.55      649.05     36.16 o 
  -2  10   2     2860.74     2947.61     54.00 o 
  -1  10   2      408.61      451.13     35.47 o 
   0  10   2       80.61      108.35     28.80 o 
   1  10   2      452.28      490.28     40.52 o 
   2  10   2      164.62      128.34     50.13 o 
   3  10   2      186.59      185.04     49.68 o 
   4  10   2     1071.78     1134.44     62.54 o 
   5  10   2     1279.72     1244.59     68.13 o 
   6  10   2      136.11      168.17     52.59 o 
   7  10   2      148.00      188.41     63.41 o 
   8  10   2     1410.61     1460.94     85.68 o 
   9  10   2      163.83       95.75    106.03 o 
  10  10   2      495.94      597.02    103.81 o 
 -10  11   2      181.08       83.19     84.07 o 
  -9  11   2      161.50      115.82    100.20 o 
  -8  11   2      171.46      148.20    120.78 o 
  -7  11   2        5.07      -68.61    106.32 o 
  -6  11   2      696.58      678.16     84.46 o 
  -5  11   2       10.19       36.48     68.68 o 
  -4  11   2      352.74      420.83     53.45 o 
  -3  11   2     2056.00     2167.19     55.90 o 
  -2  11   2      154.73      163.60     33.95 o 
  -1  11   2      215.27      278.72     32.28 o 
   0  11   2     2016.00     2052.92     50.61 o 
   1  11   2        0.14       -2.67     46.47 o 
   2  11   2      958.03      962.98     73.74 o 
   3  11   2     3618.74     3534.74     89.36 o 
   4  11   2     1464.62     1469.26     70.83 o 
   5  11   2       68.98      103.63     56.05 o 
   6  11   2      830.29      818.83     86.37 o 
   7  11   2      169.29      137.80     81.93 o 
   8  11   2      181.49      147.18    102.42 o 
   9  11   2       59.08      -64.77    186.06 o 
  -9  12   2       64.93       35.12    242.09 o 
  -8  12   2       23.34      -72.52     80.94 o 
  -7  12   2      626.19      671.21    120.03 o 
  -6  12   2     3909.90     3895.76    126.45 o 
  -5  12   2      302.05      459.16     77.20 o 
  -4  12   2     1197.40     1176.96     83.01 o 
  -3  12   2      806.92      802.42     74.85 o 
  -2  12   2       83.51      118.20     62.31 o 
  -1  12   2     1652.49     1559.59     59.04 o 
   0  12   2     1399.68     1464.81     55.05 o 
   1  12   2      959.57      941.48     61.37 o 
   2  12   2     1651.17     1583.92     68.57 o 
   3  12   2       77.09       77.48     56.16 o 
   4  12   2      500.03      493.52     75.62 o 
   5  12   2        7.26      -30.99     71.76 o 
   6  12   2     5665.04     5406.92    141.13 o 
   7  12   2      524.17      488.46     89.42 o 
   8  12   2        3.59      -43.04    207.87 o 
   9  12   2      924.26        0.00    405.71 o 
  -9  13   2      683.54      576.38    143.91 o 
  -8  13   2       88.28       13.76     86.09 o 
  -7  13   2        7.37       89.63     82.17 o 
  -6  13   2       91.29      120.76     80.14 o 
  -5  13   2       67.71       64.83     72.56 o 
  -4  13   2       92.37       93.47     69.32 o 
  -3  13   2      615.51      562.58     75.63 o 
  -2  13   2     1296.21     1354.05     80.88 o 
  -1  13   2     4778.90     4849.48     95.34 o 
   0  13   2      952.41      934.05     60.62 o 
   1  13   2     3069.51     2889.29    107.35 o 
   2  13   2     2020.71     1961.47    132.50 o 
   3  13   2       14.24       10.76     93.69 o 
   4  13   2        3.67      -45.93     92.69 o 
   5  13   2      176.05      231.59    134.40 o 
   6  13   2       53.06       60.07    107.98 o 
   7  13   2      168.57      244.17    114.46 o 
   8  13   2        4.85     -327.24    327.24 o 
  -8  14   2     2229.82     2274.00    420.74 o 
  -7  14   2      486.73      559.61     92.45 o 
  -6  14   2      410.68      242.54     82.50 o 
  -5  14   2      375.75      334.23     80.41 o 
  -4  14   2      256.86      228.01     76.60 o 
  -3  14   2      681.05      682.70     79.91 o 
  -2  14   2     5500.36     5294.86    125.73 o 
  -1  14   2     3336.91     3273.68    184.49 o 
   0  14   2      366.64      413.49     66.72 o 
   1  14   2     1874.69     1784.39    124.59 o 
   2  14   2      102.23      136.58     96.60 o 
   3  14   2        5.18      -52.22    100.35 o 
   4  14   2      124.32       58.11    103.18 o 
   5  14   2       38.57        4.49    103.64 o 
   6  14   2       14.59      125.50    110.69 o 
   7  14   2        7.54     -151.93    303.87 o 
  -6  15   2      622.83      465.47    113.49 o 
  -5  15   2      100.95      222.95    108.43 o 
  -4  15   2      283.73      248.50    103.28 o 
  -3  15   2       16.64       94.23     97.04 o 
  -2  15   2      206.46      245.13     93.40 o 
  -1  15   2     1525.37     1501.83    110.49 o 
   0  15   2      152.42      152.58    101.05 o 
   1  15   2     2446.32     2565.69    150.63 o 
   2  15   2     1022.23      829.32    192.84 o 
   3  15   2      165.53       96.84    100.80 o 
   4  15   2       86.94      104.68    105.58 o 
   5  15   2      377.65      557.69    120.38 o 
   6  15   2      588.80      596.05    332.25 o 
  -5  16   2       89.81       58.58    141.08 o 
  -4  16   2     1159.69     1374.48    129.36 o 
  -3  16   2     1239.16     1423.09    124.20 o 
  -2  16   2      384.65      268.81    273.81 o 
  -1  16   2       46.07       66.91    189.02 o 
   0  16   2      184.80       39.25     95.60 o 
   1  16   2       18.40       93.38     97.57 o 
   2  16   2      156.07       75.98    105.36 o 
   3  16   2     1476.46     1514.25    134.99 o 
   4  16   2      472.81      529.02    116.06 o 
  -3  17   2      107.19       98.51    310.55 o 
  -2  17   2       21.71      115.20    305.54 o 
  -1  17   2      908.47     1011.38    243.17 o 
   0  17   2      811.58      965.55    235.55 o 
   1  17   2      999.95      878.57    119.57 o 
   2  17   2       97.98      171.91    112.09 o 
 -13   0   3       59.39      160.82    261.29 o 
 -11   0   3        1.43      102.36    152.77 o 
  -9   0   3      196.50      200.82     79.22 o 
  -7   0   3    14283.70    13346.81    534.27 o 
  -5   0   3     6391.82     6397.92    358.96 o 
  -3   0   3    25276.16    26731.63    251.00 o 
  -1   0   3     1966.28     1916.51     43.73 o 
   1   0   3      621.97      648.76     28.72 o 
   3   0   3     4556.87     4402.81    140.09 o 
   5   0   3      744.58      733.26     66.38 o 
   7   0   3      152.06       -7.09     64.99 o 
   9   0   3      325.47      365.15     82.21 o 
  11   0   3      388.57      384.37    202.36 o 
 -13   1   3      761.58      896.34    142.60 o 
 -12   1   3      658.99      682.36    167.13 o 
 -11   1   3     1785.20     1635.34    168.69 o 
 -10   1   3       47.63       83.63     63.63 o 
  -9   1   3     4996.19     4785.08    109.78 o 
  -8   1   3       90.12      227.56    206.47 o 
  -7   1   3     2604.23     2669.59    111.92 o 
  -6   1   3      167.31      238.99     50.13 o 
  -5   1   3     3219.27     3111.86    106.73 o 
  -4   1   3      175.18      156.32     71.03 o 
  -3   1   3       45.01       72.20     46.47 o 
  -2   1   3        8.95       16.46     24.33 o 
  -1   1   3      971.27      970.07     27.77 o 
   0   1   3      559.73      551.47     14.29 o 
   1   1   3     1862.47     1866.07     41.29 o 
   2   1   3      194.48      233.89     35.62 o 
   3   1   3      849.42      799.68     60.55 o 
   4   1   3     5928.73     5768.96     84.48 o 
   5   1   3     7811.62     7468.42    112.23 o 
   6   1   3     6262.80     5858.93     94.28 o 
   7   1   3     1333.81     1383.92     68.44 o 
   8   1   3      832.92      871.35     68.92 o 
   9   1   3      475.06      505.83     59.60 o 
  10   1   3      333.00      372.82     63.26 o 
  11   1   3     1302.38     1301.02    121.52 o 
  12   1   3      615.27      642.12    137.66 o 
 -13   2   3        8.29      122.12    329.05 o 
 -12   2   3     1162.98      970.52    100.93 o 
 -11   2   3       69.85      161.08    126.52 o 
 -10   2   3      342.39      286.72     75.04 o 
  -9   2   3     2903.11     2878.54    101.23 o 
  -8   2   3     2706.32     2645.04    104.83 o 
  -7   2   3       61.40      146.87    123.87 o 
  -6   2   3     3153.14     3188.09     84.20 o 
  -5   2   3    12374.44    11972.65    133.93 o 
  -4   2   3        0.37        9.56     39.89 o 
  -3   2   3     8033.22     8705.39     64.81 o 
  -2   2   3    21156.16    21862.58    136.52 o 
  -1   2   3    11056.85    10964.57    127.64 o 
   0   2   3       44.48       48.98     17.37 o 
   1   2   3    16165.68    16177.68     94.14 o 
   2   2   3     7248.11     7285.35     52.30 o 
   3   2   3       40.09       64.88     29.04 o 
   4   2   3      272.25      280.23     44.86 o 
   5   2   3       56.11       68.32     45.80 o 
   6   2   3      548.58      538.04     76.01 o 
   7   2   3        1.91       35.68     56.66 o 
   8   2   3      402.19      458.13     61.45 o 
   9   2   3      608.24      676.03     72.82 o 
  10   2   3       13.27      154.24    109.92 o 
  11   2   3     1200.15     1299.52    122.58 o 
  12   2   3      421.55      509.79     74.38 o 
 -13   3   3      210.05      489.56    382.60 o 
 -12   3   3      874.00      899.52    155.35 o 
 -11   3   3     2122.22     2250.22    216.16 o 
 -10   3   3      238.92      283.75     71.62 o 
  -9   3   3     8782.30     8547.67    121.66 o 
  -8   3   3     4398.75     4118.15    102.19 o 
  -7   3   3     4108.47     4083.42    153.51 o 
  -6   3   3     4886.79     4808.72     90.05 o 
  -5   3   3        5.48       10.91     41.78 o 
  -4   3   3        0.16       -8.23     26.58 o 
  -3   3   3        7.03      -15.81     18.69 o 
  -2   3   3      767.04      748.91     45.72 o 
  -1   3   3     1897.12     1775.21     66.63 o 
   0   3   3     1235.89     1210.30     31.51 o 
   1   3   3     3192.33     3065.34     36.45 o 
   2   3   3    11037.57    11092.83     66.48 o 
   3   3   3      466.19      415.20     30.32 o 
   4   3   3     1594.27     1536.89     63.78 o 
   5   3   3       18.36       88.63     52.75 o 
   6   3   3      406.14      434.73     50.21 o 
   7   3   3     2543.11     2542.74     85.77 o 
   8   3   3     3246.29     3191.75     96.48 o 
   9   3   3     7277.59     7350.86    126.86 o 
  10   3   3       86.03      170.22     69.10 o 
  11   3   3      533.60      657.06     98.28 o 
  12   3   3      554.31      446.40    162.67 o 
 -13   4   3      230.01      290.78    100.81 o 
 -12   4   3      113.99      196.05    232.74 o 
 -11   4   3        0.13       90.23    172.79 o 
 -10   4   3      701.64      727.75     80.27 o 
  -9   4   3     1384.71     1370.04     68.07 o 
  -8   4   3      127.09      183.61     49.04 o 
  -7   4   3     1767.41     1745.54     64.35 o 
  -6   4   3       95.85       32.42     36.32 o 
  -5   4   3      166.40      160.34     46.51 o 
  -4   4   3      288.72      303.32     40.33 o 
  -3   4   3    25231.80    25557.92    133.23 o 
  -2   4   3    13177.60    14075.62    220.19 o 
  -1   4   3    15908.32    15642.11     91.27 o 
   0   4   3       89.09       80.88     18.23 o 
   1   4   3      610.83      549.11     25.90 o 
   2   4   3      841.81      795.42     29.42 o 
   3   4   3     1346.92     1259.68     42.51 o 
   4   4   3        0.95      -10.06     43.21 o 
   5   4   3      145.30      128.86     44.34 o 
   6   4   3        0.94       -5.57     51.20 o 
   7   4   3      655.26      599.88     60.46 o 
   8   4   3      176.52      232.03     62.80 o 
   9   4   3      375.99      360.42     67.04 o 
  10   4   3      281.38      317.56    110.56 o 
  11   4   3       10.25        6.27    140.37 o 
  12   4   3       91.33      317.72    251.97 o 
 -12   5   3     1130.30     1281.29    212.04 o 
 -11   5   3     1099.74     1095.34    140.12 o 
 -10   5   3      222.37      231.93     74.20 o 
  -9   5   3     2398.48     2389.47     88.53 o 
  -8   5   3     4311.55     4191.87     89.66 o 
  -7   5   3       91.33      122.83     44.19 o 
  -6   5   3      560.09      552.31     42.99 o 
  -5   5   3      606.52      646.46     39.56 o 
  -4   5   3       30.77       58.10     30.37 o 
  -3   5   3      821.82      805.84     33.93 o 
  -2   5   3        3.28      -15.04     17.51 o 
  -1   5   3       49.81       44.21     20.65 o 
   0   5   3       69.93       69.00     20.30 o 
   1   5   3       40.69       85.06     27.96 o 
   2   5   3     5975.62     5645.41     56.66 o 
   3   5   3     3687.77     3656.25     57.32 o 
   4   5   3     2295.55     2331.75     62.33 o 
   5   5   3     2850.89     2813.13     97.99 o 
   6   5   3      180.47      140.60     71.09 o 
   7   5   3      849.04      855.24     73.50 o 
   8   5   3      466.29      481.77     63.87 o 
   9   5   3     1502.32     1387.20     78.84 o 
  10   5   3       41.89       22.03    126.76 o 
  11   5   3      244.93      469.46    129.15 o 
 -12   6   3       51.52      100.16     92.71 o 
 -11   6   3       52.27      -45.90    224.11 o 
 -10   6   3       58.74      -76.39     76.39 o 
  -9   6   3       85.81       49.09     71.78 o 
  -8   6   3     1278.66     1373.03     67.43 o 
  -7   6   3       35.38       35.44     44.49 o 
  -6   6   3     2126.20     2163.70     65.19 o 
  -5   6   3    32472.07    32522.53    233.42 o 
  -4   6   3        1.43      -13.75     29.70 o 
  -3   6   3     1491.95     1550.40     43.92 o 
  -2   6   3     9106.29     9538.43     75.51 o 
  -1   6   3     2412.90     2424.28     40.14 o 
   0   6   3       73.94       92.37     22.54 o 
   1   6   3     1085.67     1134.03     35.49 o 
   2   6   3        7.00       41.51     24.24 o 
   3   6   3     1033.49     1045.27     39.55 o 
   4   6   3      231.17      273.97     45.03 o 
   5   6   3      143.90      142.53     46.98 o 
   6   6   3        2.04       20.82     80.88 o 
   7   6   3       51.51       80.15     51.60 o 
   8   6   3        5.32        6.56     57.39 o 
   9   6   3      372.52      380.42     71.43 o 
  10   6   3       65.53       88.50    134.90 o 
  11   6   3     1320.34     1191.42    112.88 o 
 -12   7   3      312.08      393.89    104.35 o 
 -11   7   3      215.03      175.13     92.92 o 
 -10   7   3       32.99      -79.48     79.48 o 
  -9   7   3      269.68      346.71    101.79 o 
  -8   7   3      522.80      534.23     76.56 o 
  -7   7   3      460.10      416.60     47.85 o 
  -6   7   3      140.30      128.87     40.22 o 
  -5   7   3     1057.24     1055.85     44.24 o 
  -4   7   3     3740.40     3742.62     67.97 o 
  -3   7   3       94.04       66.19     26.94 o 
  -2   7   3      222.99      231.54     27.17 o 
  -1   7   3      531.40      571.67     26.93 o 
   0   7   3      324.30      417.27     25.57 o 
   1   7   3     1176.71     1429.17     43.62 o 
   2   7   3     4125.67     4371.31     52.54 o 
   3   7   3     5901.92     5824.14     66.04 o 
   4   7   3    11468.23    11181.72    124.50 o 
   5   7   3     3332.56     3218.69    105.31 o 
   6   7   3      393.50      344.33     55.91 o 
   7   7   3      677.70      679.71     55.74 o 
   8   7   3        4.36      -39.59     60.62 o 
   9   7   3      114.09       10.01     64.50 o 
  10   7   3      122.51      -23.37    238.87 o 
  11   7   3      131.80      130.64     96.03 o 
 -11   8   3      147.50       34.17     87.47 o 
 -10   8   3       10.10     -148.52    148.52 o 
  -9   8   3      151.27      -34.80     73.95 o 
  -8   8   3       37.29      -66.13     66.13 o 
  -7   8   3     4374.82     4368.99    112.64 o 
  -6   8   3      275.67      334.67     42.52 o 
  -5   8   3        6.66       -8.87     37.30 o 
  -4   8   3      555.00      570.59     40.11 o 
  -3   8   3     9971.35    10009.24     86.05 o 
  -2   8   3     3058.46     3027.47     46.98 o 
  -1   8   3     1181.16     1221.75     35.83 o 
   0   8   3     1069.73     1153.56     34.16 o 
   1   8   3      451.51      461.79     35.46 o 
   2   8   3     3768.74     3897.67     53.14 o 
   3   8   3     6876.77     6890.88     73.98 o 
   4   8   3      229.27      210.49     34.16 o 
   5   8   3       24.66      -36.80     50.56 o 
   6   8   3       36.51      -34.33     47.87 o 
   7   8   3     1113.64     1139.24     63.92 o 
   8   8   3        8.36      -54.91     54.91 o 
   9   8   3      645.58      587.47    140.91 o 
  10   8   3      122.03      165.98     93.18 o 
  11   8   3       42.24       14.85     96.79 o 
 -11   9   3      117.42      207.02     89.62 o 
 -10   9   3      716.33      617.48     89.67 o 
  -9   9   3     2453.20     2495.26    112.25 o 
  -8   9   3       23.88      -28.88     67.28 o 
  -7   9   3     2835.79     2818.63    101.90 o 
  -6   9   3     2954.90     3097.48    148.27 o 
  -5   9   3       26.48      -40.15     40.15 o 
  -4   9   3       27.94       23.66     31.78 o 
  -3   9   3        3.28        3.69     27.71 o 
  -2   9   3      859.80      851.55     37.21 o 
  -1   9   3     1515.29     1416.85     39.19 o 
   0   9   3      117.34      190.12     26.54 o 
   1   9   3       16.87       51.65     33.66 o 
   2   9   3      136.65      110.39     37.79 o 
   3   9   3      639.37      674.60     37.56 o 
   4   9   3     1537.17     1578.77     84.08 o 
   5   9   3       54.25       24.32     46.71 o 
   6   9   3     6847.29     6826.59    102.89 o 
   7   9   3     1498.18     1561.33     68.20 o 
   8   9   3        0.96      -88.68     88.68 o 
   9   9   3     2207.45     2244.16    202.43 o 
  10   9   3       27.96       23.98     94.90 o 
 -11  10   3      153.99      102.60     95.00 o 
 -10  10   3        0.78       27.80    202.02 o 
  -9  10   3     2108.41     2165.20    254.55 o 
  -8  10   3       56.70       58.75     68.96 o 
  -7  10   3       63.86       57.96    108.51 o 
  -6  10   3     1092.43     1077.89    122.97 o 
  -5  10   3      974.67      890.83    113.51 o 
  -4  10   3      410.46      472.90     35.21 o 
  -3  10   3      105.07      117.86     30.76 o 
  -2  10   3       28.23       58.96     29.24 o 
  -1  10   3     6465.45     6496.12     64.03 o 
   0  10   3        0.51       14.97     27.26 o 
   1  10   3     5307.66     5347.47     77.48 o 
   2  10   3      451.93      473.00     50.30 o 
   3  10   3       11.08      -19.35     35.83 o 
   4  10   3      194.40      239.88     54.77 o 
   5  10   3      110.57       63.69     53.08 o 
   6  10   3       53.38       82.28     53.41 o 
   7  10   3       36.95        5.78     62.49 o 
   8  10   3     1427.31     1368.72    109.41 o 
   9  10   3      273.80       79.72    179.35 o 
  10  10   3       23.35       16.54     97.35 o 
 -10  11   3       12.27      -51.27    165.95 o 
  -9  11   3      113.34       67.61    108.02 o 
  -8  11   3      161.35      236.10    112.67 o 
  -7  11   3     1412.23     1242.01    151.10 o 
  -6  11   3      161.05      170.70    108.01 o 
  -5  11   3     1648.22     1512.85     87.99 o 
  -4  11   3      872.71      829.47     74.39 o 
  -3  11   3      365.50      390.30     47.66 o 
  -2  11   3      998.15     1040.57     45.95 o 
  -1  11   3        0.35       11.00     31.99 o 
   0  11   3     1626.29     1675.39     50.67 o 
   1  11   3     4649.37     4792.45     91.15 o 
   2  11   3      716.09      715.78     59.06 o 
   3  11   3      131.04       88.70     52.63 o 
   4  11   3     1811.32     1900.08     80.62 o 
   5  11   3      410.27      450.70     62.83 o 
   6  11   3      301.34      296.17     80.04 o 
   7  11   3      889.43      945.77     94.84 o 
   8  11   3       80.05       -0.52     91.67 o 
   9  11   3     1312.00     1126.17    258.74 o 
  -9  12   3       11.68       32.16    141.92 o 
  -8  12   3       18.53      113.34    115.20 o 
  -7  12   3     1092.53     1184.05     98.47 o 
  -6  12   3       12.27       34.72     72.45 o 
  -5  12   3      237.07      251.33     73.82 o 
  -4  12   3       69.31      111.73     67.17 o 
  -3  12   3     2474.99     2620.71     99.28 o 
  -2  12   3     2109.19     2072.57     91.82 o 
  -1  12   3     2302.83     2440.08    106.07 o 
   0  12   3       24.22       85.53     47.33 o 
   1  12   3      110.47      196.79     66.30 o 
   2  12   3     1092.31     1108.82     65.30 o 
   3  12   3        1.87        5.28     56.10 o 
   4  12   3       30.98       66.23     56.43 o 
   5  12   3       98.92       50.29     74.16 o 
   6  12   3     1692.64     1755.51    201.19 o 
   7  12   3        8.50     -107.34    107.34 o 
   8  12   3        8.64     -327.24    327.24 o 
  -9  13   3       72.08       24.74    173.64 o 
  -8  13   3     1553.34     1523.30    135.62 o 
  -7  13   3       51.57       78.04     84.61 o 
  -6  13   3     3633.97     3301.71    120.28 o 
  -5  13   3     2210.72     2047.07    108.42 o 
  -4  13   3     2534.48     2491.68    107.17 o 
  -3  13   3     1873.44     1681.41     88.76 o 
  -2  13   3      264.61      262.91     67.83 o 
  -1  13   3       39.26       95.27     54.23 o 
   0  13   3       14.44        6.78     49.39 o 
   1  13   3      172.91      143.37     69.08 o 
   2  13   3      900.79     1018.48     81.65 o 
   3  13   3     2418.44     2346.08    144.24 o 
   4  13   3       90.52       39.17    103.75 o 
   5  13   3     4124.97     3839.83    170.03 o 
   6  13   3      830.10      722.96    123.84 o 
   7  13   3      545.49      307.21    330.58 o 
   8  13   3      104.01     -338.93    338.93 o 
  -8  14   3       25.55       42.37    117.37 o 
  -7  14   3      157.50      146.95     86.47 o 
  -6  14   3        3.05      -10.23     78.64 o 
  -5  14   3     3572.04     3813.88    128.67 o 
  -4  14   3      149.58      139.06     71.85 o 
  -3  14   3       11.31      -34.13     71.27 o 
  -2  14   3      347.33      321.39     70.57 o 
  -1  14   3      738.50      744.49     73.18 o 
   0  14   3       87.96       60.04     60.00 o 
   1  14   3      490.36      706.88    105.74 o 
   2  14   3      132.78      196.54     99.21 o 
   3  14   3       26.21       22.73     97.30 o 
   4  14   3     1140.93     1281.41    127.93 o 
   5  14   3       37.09      130.16    108.13 o 
   6  14   3      319.61      424.08    312.22 o 
   7  14   3        1.69     -151.93    318.89 o 
  -6  15   3       10.87       79.15    108.85 o 
  -5  15   3      259.24      317.29    108.85 o 
  -4  15   3     1047.71     1046.92    126.06 o 
  -3  15   3      181.90      232.99     95.39 o 
  -2  15   3      220.58      260.47     93.29 o 
  -1  15   3      329.20      314.96    197.96 o 
   0  15   3      266.22      341.44    101.08 o 
   1  15   3      528.21      483.01    110.02 o 
   2  15   3        8.32      167.54    104.39 o 
   3  15   3      241.52       34.73    105.79 o 
   4  15   3     1096.58     1302.24    131.38 o 
   5  15   3      982.65      975.05    345.61 o 
   6  15   3        6.97     -175.31    290.51 o 
  -5  16   3      551.76      499.21    320.56 o 
  -4  16   3      491.66      676.19    332.25 o 
  -3  16   3     1290.33     1467.58    365.64 o 
  -2  16   3       76.42     -148.59    257.12 o 
  -1  16   3     1148.40     1201.68    238.44 o 
   0  16   3      541.20      498.36    110.59 o 
   1  16   3      451.00      413.54    107.69 o 
   2  16   3       84.01       86.32    104.31 o 
   3  16   3      328.98      362.39    112.73 o 
   4  16   3      323.29      457.47    315.56 o 
  -3  17   3      280.28      368.98    318.89 o 
  -2  17   3       48.87      -70.96    200.39 o 
  -1  17   3      292.63      326.92    219.55 o 
   0  17   3      747.56     1031.82    342.27 o 
   1  17   3      449.81      538.40    121.70 o 
   2  17   3     1263.78     1104.47    129.30 o 
 -12   0   4      608.72      682.96    239.59 o 
 -10   0   4     2277.53     2051.18    322.23 o 
  -8   0   4      747.58      567.67    292.18 o 
  -6   0   4      612.73      513.35    160.28 o 
  -4   0   4       91.27      123.85    151.58 o 
  -2   0   4     3778.59     3922.35     84.48 o 
   0   0   4   162758.44   164923.14    699.92 o 
   2   0   4      963.06     1200.60     44.11 o 
   4   0   4     1626.99     1805.33     81.09 o 
   6   0   4     5340.29     5136.11    204.34 o 
   8   0   4     4738.20     4653.71    133.91 o 
  10   0   4      376.46      481.52     92.94 o 
  12   0   4       10.33      165.75    266.13 o 
 -13   1   4      291.06      257.04     90.53 o 
 -12   1   4     1998.01     1804.24    125.68 o 
 -11   1   4      199.12      246.87     73.80 o 
 -10   1   4     3045.54     3132.33    106.97 o 
  -9   1   4     1375.17     1183.60    108.73 o 
  -8   1   4     5629.95     5441.12    144.78 o 
  -7   1   4     2159.30     2020.60    103.47 o 
  -6   1   4     4220.38     4474.03    120.41 o 
  -5   1   4      665.37      684.77    129.02 o 
  -4   1   4      444.46      437.50     74.95 o 
  -3   1   4    12888.82    12818.26     89.68 o 
  -2   1   4      504.42      456.80     25.97 o 
  -1   1   4     1005.93     1040.71     33.61 o 
   0   1   4    10514.88    10528.27     56.39 o 
   1   1   4      201.98      180.07     24.77 o 
   2   1   4      168.41      186.78     22.17 o 
   3   1   4       35.78       56.50     28.36 o 
   4   1   4       23.61       78.10     39.14 o 
   5   1   4      348.06      412.72     45.97 o 
   6   1   4     2410.96     2408.11     83.75 o 
   7   1   4     3690.44     3578.85     82.03 o 
   8   1   4     2926.52     3002.09    108.54 o 
   9   1   4     3347.40     3348.06     93.17 o 
  10   1   4     2553.64     2604.91     91.72 o 
  11   1   4       55.66      180.75    136.08 o 
  12   1   4      644.20      830.18     95.88 o 
 -13   2   4      308.84      207.13    238.06 o 
 -12   2   4     5421.01     5247.82    285.09 o 
 -11   2   4      179.74      341.78    112.30 o 
 -10   2   4        3.10      122.85     76.87 o 
  -9   2   4      773.88      690.08     73.13 o 
  -8   2   4      441.26      428.51    123.04 o 
  -7   2   4       44.75      106.52    104.99 o 
  -6   2   4        9.65        9.61     50.13 o 
  -5   2   4       58.99       32.76     54.76 o 
  -4   2   4      484.70      485.41     64.74 o 
  -3   2   4      389.86      401.32     33.29 o 
  -2   2   4     9218.66     8983.11    104.12 o 
  -1   2   4      470.88      461.00     16.60 o 
   0   2   4     2441.46     2491.94     27.73 o 
   1   2   4    11372.04    11809.78     69.27 o 
   2   2   4    11238.16    10982.20     60.75 o 
   3   2   4       30.04       19.04     35.40 o 
   4   2   4     4380.85     3939.87     80.51 o 
   5   2   4      147.10       92.01     53.74 o 
   6   2   4     3834.07     3774.23     90.77 o 
   7   2   4      989.03      938.71    100.47 o 
   8   2   4     1466.43     1601.44     79.49 o 
   9   2   4       90.80       76.01     78.77 o 
  10   2   4      267.60      256.85     63.10 o 
  11   2   4       24.22       47.72     93.09 o 
  12   2   4      136.31       45.56     70.27 o 
 -13   3   4       83.73      386.12    391.27 o 
 -12   3   4      509.00      633.26    244.50 o 
 -11   3   4      142.72      270.60    129.93 o 
 -10   3   4      112.32      213.56     72.23 o 
  -9   3   4      192.03      237.35     70.09 o 
  -8   3   4     1956.95     1854.16     90.39 o 
  -7   3   4      762.40      697.66     72.30 o 
  -6   3   4     6195.59     5911.03     97.10 o 
  -5   3   4     1100.54     1031.47     59.47 o 
  -4   3   4    11675.30    11444.90    118.05 o 
  -3   3   4      773.07      726.10     32.14 o 
  -2   3   4     3297.03     3209.36     73.13 o 
  -1   3   4     4669.70     4569.11     50.99 o 
   0   3   4     1825.33     1951.96     37.01 o 
   1   3   4     1835.84     1935.68     35.44 o 
   2   3   4       17.94       42.05     21.68 o 
   3   3   4       93.46      116.10     42.93 o 
   4   3   4      856.17      822.40     45.50 o 
   5   3   4       25.48       90.10     70.96 o 
   6   3   4     1435.85     1517.71     71.01 o 
   7   3   4     2139.63     1997.75     80.32 o 
   8   3   4      808.69      762.92     71.25 o 
   9   3   4      626.76      617.19     86.21 o 
  10   3   4      338.73      405.08     85.92 o 
  11   3   4      289.95      345.22     84.00 o 
  12   3   4      518.24      453.31    144.84 o 
 -13   4   4       32.43      312.58    342.06 o 
 -12   4   4       80.26      183.11    194.67 o 
 -11   4   4      566.64      584.89    142.18 o 
 -10   4   4     2435.04     2437.27    106.48 o 
  -9   4   4      532.16      516.10     58.60 o 
  -8   4   4       17.69       41.59     47.21 o 
  -7   4   4       65.08       56.02     42.54 o 
  -6   4   4      321.39      342.20     38.66 o 
  -5   4   4      615.71      606.41     38.56 o 
  -4   4   4    10651.74    10350.25    263.58 o 
  -3   4   4     2811.20     2823.27     53.28 o 
  -2   4   4     1250.18     1330.09     69.16 o 
  -1   4   4     6810.75     7351.91     54.85 o 
   0   4   4      412.15      554.68     24.27 o 
   1   4   4     2436.86     2716.62     42.80 o 
   2   4   4      556.39      510.21     31.35 o 
   3   4   4     1129.48     1118.03     39.91 o 
   4   4   4    10774.59    10418.35    101.47 o 
   5   4   4      321.16      310.71     50.88 o 
   6   4   4     8637.38     8570.09    117.90 o 
   7   4   4      483.70      412.87     59.70 o 
   8   4   4      117.74       96.09     60.18 o 
   9   4   4      137.61      113.39     65.53 o 
  10   4   4        3.09      117.04    106.70 o 
  11   4   4      587.95      652.48    154.74 o 
 -12   5   4      119.34      330.16    214.77 o 
 -11   5   4     1749.33     1940.10    281.47 o 
 -10   5   4     1236.53     1291.23    149.35 o 
  -9   5   4     1573.90     1673.26     92.21 o 
  -8   5   4      889.22      959.60     57.95 o 
  -7   5   4     1309.19     1235.66     58.01 o 
  -6   5   4     5727.74     5610.87     80.22 o 
  -5   5   4      327.54      295.22     34.14 o 
  -4   5   4     7056.96     7030.36     93.16 o 
  -3   5   4     1102.53     1250.15     63.47 o 
  -2   5   4     3909.55     4065.48    151.93 o 
  -1   5   4       24.82       68.88     20.74 o 
   0   5   4      202.76      173.63     20.77 o 
   1   5   4       39.92       16.06     28.92 o 
   2   5   4       68.11      128.24     31.09 o 
   3   5   4        2.39      -30.80     30.80 o 
   4   5   4      433.54      463.91     42.14 o 
   5   5   4     1402.32     1455.96     57.02 o 
   6   5   4     3487.78     3413.58     76.51 o 
   7   5   4      167.78      176.81     59.07 o 
   8   5   4      378.72      360.47     62.95 o 
   9   5   4      578.15      683.07     74.87 o 
  10   5   4     1539.49     1551.29     96.07 o 
  11   5   4     1177.95     1013.50    108.97 o 
 -12   6   4     1967.83     1842.48    117.99 o 
 -11   6   4       79.87       39.92    191.29 o 
 -10   6   4      137.56       94.74    110.68 o 
  -9   6   4      499.15      485.20     77.96 o 
  -8   6   4      298.02      324.61     52.35 o 
  -7   6   4        3.52       16.32     41.47 o 
  -6   6   4        1.06       15.33     35.99 o 
  -5   6   4      622.14      589.46     35.87 o 
  -4   6   4       58.91       59.25     25.20 o 
  -3   6   4       12.23       16.14     22.20 o 
  -2   6   4     5446.27     4858.87     47.60 o 
  -1   6   4      730.73      955.71     33.96 o 
   0   6   4      304.55      250.90     22.47 o 
   1   6   4      343.58      349.08     30.69 o 
   2   6   4     4407.97     3952.12     62.97 o 
   3   6   4      945.06     1053.56     33.64 o 
   4   6   4      263.60      282.10     41.65 o 
   5   6   4      219.80      246.97     52.40 o 
   6   6   4       39.83       46.35     46.16 o 
   7   6   4      442.99      404.10     61.27 o 
   8   6   4     1532.69     1484.49     79.87 o 
   9   6   4      535.22      445.93     73.95 o 
  10   6   4      779.89      896.14    146.05 o 
  11   6   4      478.20      616.19    122.72 o 
 -12   7   4      349.87      375.17     95.54 o 
 -11   7   4      554.76      469.37    356.88 o 
 -10   7   4     4207.66     4312.26    263.59 o 
  -9   7   4     1251.62     1170.11     87.21 o 
  -8   7   4     3186.52     3262.84    105.50 o 
  -7   7   4      745.65      693.89     49.71 o 
  -6   7   4      206.09      160.58     37.30 o 
  -5   7   4      130.01      170.83     32.66 o 
  -4   7   4     3009.07     3083.62     58.52 o 
  -3   7   4      368.20      422.26     24.39 o 
  -2   7   4     3950.58     3886.97     80.53 o 
  -1   7   4     4124.32     4272.08     45.70 o 
   0   7   4     3337.79     3450.21     42.18 o 
   1   7   4     1023.32      999.97     37.63 o 
   2   7   4       26.83       29.25     32.70 o 
   3   7   4       30.09       40.99     25.60 o 
   4   7   4     2355.55     2395.11     77.75 o 
   5   7   4      159.19      177.03     51.68 o 
   6   7   4       71.62       51.98     47.14 o 
   7   7   4      722.01      728.04     59.85 o 
   8   7   4     1396.52     1342.84     68.52 o 
   9   7   4      534.41      613.97     64.48 o 
  10   7   4     3270.35     3286.03    408.94 o 
  11   7   4     1571.69     1522.49    124.21 o 
 -11   8   4      889.69      778.66    384.33 o 
 -10   8   4     1854.32     2077.51    172.09 o 
  -9   8   4      146.01      153.52     75.72 o 
  -8   8   4       62.91       12.26     63.19 o 
  -7   8   4     1630.95     1654.50     83.91 o 
  -6   8   4       15.15       45.17     37.84 o 
  -5   8   4      276.17      243.52     38.37 o 
  -4   8   4        1.24       -4.44     31.48 o 
  -3   8   4     1392.64     1496.14     40.81 o 
  -2   8   4     1633.58     1766.52     44.07 o 
  -1   8   4       59.39       48.49     23.07 o 
   0   8   4    17745.43    17935.62    113.37 o 
   1   8   4      209.22      218.48     34.36 o 
   2   8   4      236.90      170.84     36.81 o 
   3   8   4     4367.28     4409.01     87.16 o 
   4   8   4      943.12      946.12     42.63 o 
   5   8   4        3.61       13.35     35.42 o 
   6   8   4      577.43      583.50     55.50 o 
   7   8   4      805.72      683.53     58.28 o 
   8   8   4     1502.31     1542.43     92.80 o 
   9   8   4      541.92      374.47    122.90 o 
  10   8   4        0.69      -19.85     88.45 o 
 -11   9   4       17.71       17.58     83.91 o 
 -10   9   4       71.19        7.51    169.81 o 
  -9   9   4       55.48       49.50     72.07 o 
  -8   9   4     2617.22     2681.29    104.84 o 
  -7   9   4     2147.01     2206.55    121.44 o 
  -6   9   4     1522.45     1478.49    117.87 o 
  -5   9   4       80.01       78.16     45.24 o 
  -4   9   4     2266.34     2358.98     52.86 o 
  -3   9   4     2989.93     2915.49     51.46 o 
  -2   9   4     1133.46     1146.04     37.67 o 
  -1   9   4      524.14      541.77     28.59 o 
   0   9   4      577.51      639.56     32.25 o 
   1   9   4      135.48      126.57     34.64 o 
   2   9   4      740.77      759.32     45.25 o 
   3   9   4     1393.13     1382.57     63.06 o 
   4   9   4      205.75      200.69     34.08 o 
   5   9   4      733.58      682.85     39.17 o 
   6   9   4       62.01       52.10     50.69 o 
   7   9   4     1341.70     1308.18     83.40 o 
   8   9   4      571.65      534.98    107.52 o 
   9   9   4      686.56      746.47    312.03 o 
  10   9   4      606.35      480.89    105.07 o 
 -11  10   4       11.50      -36.00     87.85 o 
 -10  10   4        3.37       -2.13    145.26 o 
  -9  10   4      177.24      158.53     71.22 o 
  -8  10   4      355.20      405.15     69.49 o 
  -7  10   4      628.42      555.82    111.46 o 
  -6  10   4      268.62      220.05     96.68 o 
  -5  10   4     1278.37     1224.71    126.89 o 
  -4  10   4       89.16       79.41     47.40 o 
  -3  10   4      178.02      199.94     31.35 o 
  -2  10   4     2192.15     2216.71     69.01 o 
  -1  10   4       47.80      104.86     29.30 o 
   0  10   4      388.74      344.29     31.42 o 
   1  10   4      418.37      446.48     41.47 o 
   2  10   4     2732.73     2607.39     77.99 o 
   3  10   4        1.39       21.54     50.47 o 
   4  10   4     6245.17     6289.85     76.30 o 
   5  10   4        1.34      -12.28     57.11 o 
   6  10   4      582.88      582.36     59.25 o 
   7  10   4       52.27      -12.08     70.85 o 
   8  10   4      128.68       92.12     93.66 o 
   9  10   4        1.04      -74.83     93.18 o 
 -10  11   4        1.86      -85.96    151.31 o 
  -9  11   4       45.86       93.46    126.44 o 
  -8  11   4      729.83      690.59    131.95 o 
  -7  11   4      611.88      551.03    131.06 o 
  -6  11   4     4776.14     5086.72    238.75 o 
  -5  11   4     4762.08     4537.90    121.19 o 
  -4  11   4     1570.19     1682.68     85.53 o 
  -3  11   4     7281.05     7146.98     97.57 o 
  -2  11   4      528.18      562.55     46.37 o 
  -1  11   4        1.07      -10.73     45.82 o 
   0  11   4       54.43        4.00     31.45 o 
   1  11   4       32.51       31.30     49.38 o 
   2  11   4      562.86      605.35     57.84 o 
   3  11   4      838.72      909.38     63.85 o 
   4  11   4      545.20      549.46     62.80 o 
   5  11   4      717.60      725.36     67.25 o 
   6  11   4     1139.07     1034.03     91.90 o 
   7  11   4     2224.14     2171.30    118.65 o 
   8  11   4      268.11      -21.42    196.18 o 
   9  11   4      757.64      943.33    153.60 o 
  -9  12   4      524.90      475.68    132.50 o 
  -8  12   4     1066.98     1194.33    144.85 o 
  -7  12   4     1304.57     1491.26    146.39 o 
  -6  12   4      468.08      338.87     78.93 o 
  -5  12   4      127.16       10.40     68.06 o 
  -4  12   4      758.87      795.32    117.92 o 
  -3  12   4     1880.36     1836.34     88.51 o 
  -2  12   4      311.80      343.94     63.77 o 
  -1  12   4       73.28       18.13     47.23 o 
   0  12   4     7350.11     7520.23    117.60 o 
   1  12   4       57.84       99.25     68.48 o 
   2  12   4        7.26      -45.51     66.40 o 
   3  12   4      236.29      295.73     71.49 o 
   4  12   4      331.89      293.07     74.53 o 
   5  12   4      362.27      304.44    108.89 o 
   6  12   4     2031.91     1943.64    145.82 o 
   7  12   4        5.46       13.86    188.67 o 
  -9  13   4     1624.34     1408.76    164.20 o 
  -8  13   4      227.20      205.57     88.05 o 
  -7  13   4      109.13      121.53     83.84 o 
  -6  13   4      957.36      864.89     86.67 o 
  -5  13   4      195.28      255.04     78.44 o 
  -4  13   4      363.25      467.47     76.18 o 
  -3  13   4      187.88      214.01     69.87 o 
  -2  13   4      398.06      441.41     77.68 o 
  -1  13   4       21.61       37.01     52.21 o 
   0  13   4      264.45      360.93     53.11 o 
   1  13   4      558.35      621.23     77.06 o 
   2  13   4      289.95      179.50     74.63 o 
   3  13   4      252.32      133.19    142.75 o 
   4  13   4       14.59      -87.20     99.47 o 
   5  13   4      219.52      344.75    111.68 o 
   6  13   4     1847.75     1587.35    187.00 o 
   7  13   4       73.54      -75.13    327.24 o 
  -8  14   4      531.03      513.71     97.09 o 
  -7  14   4      130.57      153.24     85.88 o 
  -6  14   4        2.27        7.61     77.24 o 
  -5  14   4      148.83      141.31     76.52 o 
  -4  14   4      269.55      215.63     76.22 o 
  -3  14   4        9.74       49.35     70.42 o 
  -2  14   4     3993.96     4004.44    115.47 o 
  -1  14   4       43.75       13.94     99.58 o 
   0  14   4       28.45        3.33     70.73 o 
   1  14   4      509.80      593.60    106.40 o 
   2  14   4     3821.00     3524.36    185.33 o 
   3  14   4      617.27      391.47    107.89 o 
   4  14   4       37.03      114.62    107.81 o 
   5  14   4      276.60      277.80    117.56 o 
   6  14   4      253.30      205.36    292.18 o 
  -6  15   4       52.80       14.56    101.96 o 
  -5  15   4        3.06       19.21    100.36 o 
  -4  15   4     2103.88     2171.22    140.62 o 
  -3  15   4      565.89      535.94    308.88 o 
  -2  15   4     1980.58     1993.51    358.96 o 
  -1  15   4     1582.60     1709.67    338.93 o 
   0  15   4       90.31       51.20    106.74 o 
   1  15   4      392.68      241.89    103.82 o 
   2  15   4      539.19      619.28    137.74 o 
   3  15   4      407.66      493.10    119.32 o 
   4  15   4      353.78      263.77    113.89 o 
   5  15   4      129.70      250.44    278.82 o 
  -5  16   4       35.66     -197.01    287.17 o 
  -4  16   4      285.98      287.17    290.51 o 
  -3  16   4       75.87      118.54    300.53 o 
  -2  16   4      267.62      206.53    200.54 o 
  -1  16   4        8.73       44.43    194.27 o 
   0  16   4     1190.44     1101.10    146.93 o 
   1  16   4      516.59      500.09    115.59 o 
   2  16   4      332.69      343.58    117.78 o 
   3  16   4      166.59      241.29    114.99 o 
   4  16   4      574.24      614.41    322.23 o 
  -2  17   4      129.17      135.13    211.17 o 
  -1  17   4        0.38      -35.90    202.56 o 
   0  17   4      128.16      106.85    293.85 o 
   1  17   4      510.59      464.02    118.69 o 
 -13   0   5     1755.85     1635.99    236.25 o 
 -11   0   5      548.00      596.76    313.05 o 
  -9   0   5     5635.13     5715.50    170.84 o 
  -7   0   5    19499.07    18523.31    515.07 o 
  -5   0   5        7.61       63.23    124.31 o 
  -3   0   5       75.80       24.09     41.44 o 
  -1   0   5        1.61       -4.10     30.12 o 
   1   0   5      214.45      191.69     37.12 o 
   3   0   5    28399.03    28063.64    305.13 o 
   5   0   5     2982.74     3022.47    150.44 o 
   7   0   5     5412.60     5358.19    138.73 o 
   9   0   5      249.39      326.25    183.54 o 
  11   0   5      442.09      591.54    168.16 o 
 -13   1   5       60.87      114.78    259.78 o 
 -12   1   5      303.23      437.21    139.05 o 
 -11   1   5      224.15      293.68    129.41 o 
 -10   1   5        0.53       90.59    119.89 o 
  -9   1   5      331.77      327.17     62.89 o 
  -8   1   5      377.34      389.69     91.06 o 
  -7   1   5     2787.78     2646.27    164.51 o 
  -6   1   5     2250.12     2126.42     71.42 o 
  -5   1   5     2602.23     2493.56     71.71 o 
  -4   1   5     8896.94     8722.27    108.06 o 
  -3   1   5      795.35      705.68     40.83 o 
  -2   1   5     4726.70     4812.88     57.20 o 
  -1   1   5     2297.15     2149.24     35.72 o 
   0   1   5     2496.26     2609.42     29.43 o 
   1   1   5     4645.54     4429.65     33.19 o 
   2   1   5      106.15       90.57     33.42 o 
   3   1   5     9350.56     8991.47     87.48 o 
   4   1   5      432.26      399.18     38.32 o 
   5   1   5     4585.26     4479.97     77.12 o 
   6   1   5       15.69        5.67     46.42 o 
   7   1   5      175.64      195.27     51.17 o 
   8   1   5        0.58        8.20     54.68 o 
   9   1   5       32.45      150.40     78.15 o 
  10   1   5       16.93      110.29    121.33 o 
  11   1   5      246.29      319.50    106.25 o 
 -13   2   5      278.41      561.89    387.45 o 
 -12   2   5     1335.29     1269.63    124.13 o 
 -11   2   5     1196.68     1252.82    196.23 o 
 -10   2   5        0.06       59.64     66.14 o 
  -9   2   5     2056.04     2268.60     92.25 o 
  -8   2   5     2839.28     2871.57    118.35 o 
  -7   2   5      104.74      157.89     93.88 o 
  -6   2   5     2365.81     2403.04     93.61 o 
  -5   2   5     2020.24     1872.54     73.95 o 
  -4   2   5      364.09      393.92     70.71 o 
  -3   2   5        0.73        7.44     33.28 o 
  -2   2   5       75.10       59.93     19.02 o 
  -1   2   5       32.73       22.12     16.22 o 
   0   2   5      122.17      130.64     16.93 o 
   1   2   5     3120.60     3031.87     34.74 o 
   2   2   5      485.75      462.45     26.49 o 
   3   2   5       47.78       48.13     26.79 o 
   4   2   5      302.14      320.25     37.59 o 
   5   2   5    10819.80    10597.80    110.32 o 
   6   2   5     1487.78     1505.01     65.58 o 
   7   2   5     2981.08     2916.36     82.51 o 
   8   2   5     1890.11     1945.17     76.30 o 
   9   2   5      679.32      728.44     65.79 o 
  10   2   5      718.68      706.22     98.81 o 
  11   2   5     1148.61     1257.55    109.06 o 
 -13   3   5      505.20      490.86    146.93 o 
 -12   3   5      601.69      423.29    210.33 o 
 -11   3   5      172.42      166.60     82.77 o 
 -10   3   5        1.15       46.08     78.56 o 
  -9   3   5      540.48      518.16     72.87 o 
  -8   3   5     1169.12     1038.18     81.21 o 
  -7   3   5      718.66      755.29     59.84 o 
  -6   3   5     1561.63     1478.50     65.72 o 
  -5   3   5      943.72      992.14     53.68 o 
  -4   3   5      344.65      320.63     68.88 o 
  -3   3   5     4903.68     4652.29     49.61 o 
  -2   3   5     3022.92     3105.46    128.56 o 
  -1   3   5    11486.08    10968.30     75.94 o 
   0   3   5     1933.91     1973.12     28.53 o 
   1   3   5     4872.54     4612.22     44.83 o 
   2   3   5     1049.86      980.10     31.08 o 
   3   3   5     2988.85     3027.49     47.59 o 
   4   3   5       36.57       48.04     41.76 o 
   5   3   5       63.80       97.08     44.55 o 
   6   3   5      167.63      251.18     67.38 o 
   7   3   5       14.68       60.91     75.55 o 
   8   3   5      811.85      886.38     75.13 o 
   9   3   5       59.47       -7.02     68.07 o 
  10   3   5      185.95      269.89     81.67 o 
  11   3   5        5.20      -14.41     69.21 o 
 -13   4   5      908.64      876.94    105.05 o 
 -12   4   5      298.80      447.61     95.08 o 
 -11   4   5     3359.91     3525.02    253.66 o 
 -10   4   5        7.08       57.50    135.17 o 
  -9   4   5      323.63      296.05     66.87 o 
  -8   4   5      102.08       35.54     56.48 o 
  -7   4   5     2593.70     2451.60     83.86 o 
  -6   4   5       66.46      105.32     47.72 o 
  -5   4   5       49.97       53.39     31.07 o 
  -4   4   5      321.93      316.56     34.30 o 
  -3   4   5     1447.86     1459.62     97.69 o 
  -2   4   5        1.05        8.35     73.46 o 
  -1   4   5      259.05      264.98     19.42 o 
   0   4   5      283.15      269.52     27.15 o 
   1   4   5       39.42       53.58     26.98 o 
   2   4   5     4103.13     4166.78     59.53 o 
   3   4   5     9120.55     8897.99     91.04 o 
   4   4   5      276.45      297.67     41.72 o 
   5   4   5      196.00      182.54     53.84 o 
   6   4   5      273.37      236.08     47.05 o 
   7   4   5     6756.75     6515.04    119.13 o 
   8   4   5       33.81      101.57     65.63 o 
   9   4   5     3531.23     3634.44    113.05 o 
  10   4   5        0.18       31.78     94.34 o 
  11   4   5      468.05      489.11    143.48 o 
 -12   5   5        0.18      293.23    316.25 o 
 -11   5   5        1.52       21.20    221.80 o 
 -10   5   5       45.08       14.16    102.66 o 
  -9   5   5      268.14      317.54     70.60 o 
  -8   5   5     2384.17     2426.60     78.79 o 
  -7   5   5      657.57      713.11     48.17 o 
  -6   5   5      524.74      548.84     39.63 o 
  -5   5   5     1740.08     1698.68     55.19 o 
  -4   5   5      269.62      408.17     80.46 o 
  -3   5   5     5081.44     5049.59     96.41 o 
  -2   5   5     4624.70     4572.14    116.87 o 
  -1   5   5       29.52      -22.63     22.77 o 
   0   5   5       96.45      108.05     29.10 o 
   1   5   5      685.89      557.00     35.53 o 
   2   5   5    18142.23    18725.02    121.00 o 
   3   5   5     1409.94     1295.36     52.05 o 
   4   5   5     1042.72     1002.37     58.00 o 
   5   5   5     1307.61     1253.74     54.73 o 
   6   5   5     1939.97     1869.02     66.02 o 
   7   5   5      246.36      293.63     54.64 o 
   8   5   5      502.90      481.76     83.63 o 
   9   5   5       85.74       89.42     59.44 o 
  10   5   5      312.37      344.14     92.62 o 
  11   5   5      281.10      404.89     90.41 o 
 -12   6   5      308.89      302.94     92.54 o 
 -11   6   5      405.98      165.70    239.17 o 
 -10   6   5        1.98      -56.32    114.41 o 
  -9   6   5     1266.91     1281.37     87.68 o 
  -8   6   5      155.18       85.10     70.82 o 
  -7   6   5       25.33       26.91     39.78 o 
  -6   6   5       74.58       86.46     37.11 o 
  -5   6   5     9146.37     9030.30     86.23 o 
  -4   6   5     1475.53     1403.36    143.59 o 
  -3   6   5     2164.89     2173.73     78.04 o 
  -2   6   5       61.90       83.34     49.30 o 
  -1   6   5        3.45        7.11     22.21 o 
   0   6   5      503.21      533.95     23.39 o 
   1   6   5     6881.34     7123.54     76.49 o 
   2   6   5     3614.96     3717.69     64.57 o 
   3   6   5      273.79      281.92     35.51 o 
   4   6   5     1591.02     1530.55     57.45 o 
   5   6   5    11873.60    11513.62    158.11 o 
   6   6   5      751.65      683.47     56.53 o 
   7   6   5      156.90      106.98     54.65 o 
   8   6   5      170.27      129.96     70.10 o 
   9   6   5      219.75      257.09     63.36 o 
  10   6   5      133.19      203.81     68.77 o 
  11   6   5     1107.05     1146.58    123.89 o 
 -12   7   5       27.41      -30.76     93.65 o 
 -11   7   5      349.66      368.43     86.29 o 
 -10   7   5      240.17      154.07    203.57 o 
  -9   7   5       49.44       -9.29     67.64 o 
  -8   7   5       50.77        8.39     59.69 o 
  -7   7   5      461.32      488.26     59.34 o 
  -6   7   5     1484.67     1396.20     93.50 o 
  -5   7   5     2278.26     2105.47     62.03 o 
  -4   7   5     4817.27     5169.53    150.52 o 
  -3   7   5     5635.90     5565.47    149.33 o 
  -2   7   5      996.81     1043.50    103.52 o 
  -1   7   5     1164.81     1397.24     35.04 o 
   0   7   5     1216.54     1371.14     36.05 o 
   1   7   5      732.01      693.52     36.67 o 
   2   7   5     1311.20     1222.40     50.61 o 
   3   7   5     4380.80     4140.39     97.19 o 
   4   7   5      191.42      250.73     43.84 o 
   5   7   5     1659.48     1658.29     69.75 o 
   6   7   5      144.33      137.37     51.80 o 
   7   7   5       24.77      -52.58     52.58 o 
   8   7   5        4.38        6.58     58.62 o 
   9   7   5       18.67      -25.61     66.56 o 
  10   7   5      128.20      141.11     98.98 o 
 -11   8   5      491.02      448.20     92.26 o 
 -10   8   5        2.56     -134.28    163.09 o 
  -9   8   5      399.13      319.82     73.28 o 
  -8   8   5       77.47      -31.93     60.13 o 
  -7   8   5     7554.40     7549.64    125.85 o 
  -6   8   5      468.67      594.10     53.13 o 
  -5   8   5        7.99       52.95     86.26 o 
  -4   8   5      318.10      398.66    146.93 o 
  -3   8   5       98.46       45.34     76.11 o 
  -2   8   5        1.26      -14.05     22.04 o 
  -1   8   5      310.41      351.55     24.84 o 
   0   8   5      295.52      282.76     24.99 o 
   1   8   5        4.25       18.81     33.08 o 
   2   8   5       96.52      108.21     36.01 o 
   3   8   5     8993.58     8939.66    114.93 o 
   4   8   5      837.00      834.31     61.25 o 
   5   8   5       40.30       30.04     31.22 o 
   6   8   5     1048.74     1025.54     60.31 o 
   7   8   5     3600.87     3571.16     95.97 o 
   8   8   5       95.37       73.01     60.99 o 
   9   8   5      834.09      682.22    169.84 o 
  10   8   5      535.24      448.72    155.27 o 
 -11   9   5      141.79      143.93    126.89 o 
 -10   9   5      961.44      998.75    154.97 o 
  -9   9   5      225.31      197.69     72.78 o 
  -8   9   5      149.70      104.89     61.06 o 
  -7   9   5        2.66      132.02    106.32 o 
  -6   9   5     2250.56     2174.83    157.78 o 
  -5   9   5      245.30      237.83     96.12 o 
  -4   9   5     2247.20     2188.94    128.66 o 
  -3   9   5     2255.83     2393.37     93.07 o 
  -2   9   5     1647.99     1620.89     41.31 o 
  -1   9   5     3298.34     3253.48     48.56 o 
   0   9   5      847.35      786.70     30.35 o 
   1   9   5     6470.64     6473.22     85.83 o 
   2   9   5      350.46      309.59     41.39 o 
   3   9   5     1202.27     1258.61     63.71 o 
   4   9   5        7.25       -4.37     51.90 o 
   5   9   5       73.38       65.22     48.54 o 
   6   9   5        6.07      -14.68     49.66 o 
   7   9   5       80.28      126.42     61.41 o 
   8   9   5      183.28       52.26    119.14 o 
   9   9   5      276.66      257.89     97.14 o 
 -11  10   5     1848.09     1929.46    122.75 o 
 -10  10   5       83.86      -50.21    173.18 o 
  -9  10   5     5704.38     5494.42    128.47 o 
  -8  10   5      499.25      402.75    113.39 o 
  -7  10   5       89.85       -8.64    104.57 o 
  -6  10   5      105.51      179.84    105.65 o 
  -5  10   5      446.22      418.22    158.61 o 
  -4  10   5      657.02      719.62    108.10 o 
  -3  10   5       70.87       82.09     36.04 o 
  -2  10   5     1688.05     1774.06     47.10 o 
  -1  10   5      202.40      167.64     29.16 o 
   0  10   5     1813.53     1815.35     44.43 o 
   1  10   5     2610.69     2612.39     65.49 o 
   2  10   5      229.15      247.34     51.25 o 
   3  10   5      872.23      894.13     63.77 o 
   4  10   5       57.39       97.50     55.75 o 
   5  10   5     2497.27     2610.49     94.78 o 
   6  10   5       50.78       71.10     54.74 o 
   7  10   5     1035.53     1137.56     80.40 o 
   8  10   5       46.90      108.41     72.18 o 
   9  10   5      957.74      950.00    151.93 o 
 -10  11   5      490.85      250.46    157.78 o 
  -9  11   5       49.00      -15.82    114.80 o 
  -8  11   5       94.65      114.48    108.90 o 
  -7  11   5       57.51      203.75    114.48 o 
  -6  11   5     1550.31     1593.70    138.92 o 
  -5  11   5      190.72      189.33    105.41 o 
  -4  11   5     2194.79     2243.71    100.73 o 
  -3  11   5      354.83      330.33     43.16 o 
  -2  11   5      330.15      267.63     42.14 o 
  -1  11   5     5115.93     5227.09     73.04 o 
   0  11   5      815.96      807.96     48.27 o 
   1  11   5     1864.07     1996.76    103.36 o 
   2  11   5      221.98      201.85     69.56 o 
   3  11   5       19.87      120.25     56.74 o 
   4  11   5      286.99      250.16     74.76 o 
   5  11   5      479.76      619.19     83.41 o 
   6  11   5      224.31      284.73    174.47 o 
   7  11   5       66.05       11.02    265.47 o 
   8  11   5      918.37      738.34    459.14 o 
  -9  12   5      162.20      168.81    124.60 o 
  -8  12   5      101.49      127.12    120.02 o 
  -7  12   5     2235.60     2235.52    157.37 o 
  -6  12   5      242.32      146.84    114.21 o 
  -5  12   5       16.87        7.21     74.42 o 
  -4  12   5      524.62      655.69     76.16 o 
  -3  12   5      510.58      567.82     69.64 o 
  -2  12   5       12.96        1.14     59.88 o 
  -1  12   5      518.96      404.53     51.31 o 
   0  12   5     2378.10     2413.00     82.18 o 
   1  12   5      128.99      141.38     66.68 o 
   2  12   5      195.49      160.89     72.94 o 
   3  12   5     3246.20     3158.85    118.21 o 
   4  12   5      389.22      462.32    109.76 o 
   5  12   5       67.78       63.03     98.67 o 
   6  12   5      587.28      497.35    119.41 o 
   7  12   5     1282.34     1190.43    390.69 o 
  -8  13   5      264.75      334.68    131.05 o 
  -7  13   5      787.84      845.46    100.99 o 
  -6  13   5      115.86      156.78     78.77 o 
  -5  13   5     3202.26     3257.41    118.74 o 
  -4  13   5      107.20      102.24     69.39 o 
  -3  13   5     1193.06     1258.73     81.79 o 
  -2  13   5        3.82      -40.03     59.91 o 
  -1  13   5       21.55       59.98     50.94 o 
   0  13   5       33.10       39.29     71.94 o 
   1  13   5       99.29       71.51     72.45 o 
   2  13   5      289.95      326.33     76.95 o 
   3  13   5      271.88      104.23     71.37 o 
   4  13   5      439.58      424.69    115.00 o 
   5  13   5      700.02      646.02    122.22 o 
   6  13   5      435.96      111.86    308.88 o 
   7  13   5      469.90      -10.02    327.24 o 
  -7  14   5      816.08      686.40     96.57 o 
  -6  14   5      445.32      447.42     88.28 o 
  -5  14   5      830.58      936.67     90.26 o 
  -4  14   5       70.13       77.32     72.56 o 
  -3  14   5       50.47       56.50     66.87 o 
  -2  14   5      911.30      896.30    108.61 o 
  -1  14   5      229.21      110.78    125.22 o 
   0  14   5       86.44      141.97     75.29 o 
   1  14   5      346.79      326.34    102.99 o 
   2  14   5      218.02      208.80    106.40 o 
   3  14   5       29.81        9.81    106.40 o 
   4  14   5      324.72      366.62    114.34 o 
   5  14   5     2381.17     2439.29    402.37 o 
   6  14   5        0.27     -302.20    302.20 o 
  -6  15   5      736.76      876.98     96.95 o 
  -5  15   5      680.12      821.99    143.59 o 
  -4  15   5       19.03      -20.79    116.06 o 
  -3  15   5      968.55      922.51    132.94 o 
  -2  15   5       25.73      230.69    190.86 o 
  -1  15   5      761.31      868.19    292.18 o 
   0  15   5       47.72      -67.92    107.27 o 
   1  15   5       85.58       56.26    102.58 o 
   2  15   5      590.89      504.97    131.90 o 
   3  15   5      723.35      836.92    140.25 o 
   4  15   5       45.67       25.04    280.49 o 
   5  15   5       51.11      -46.75    288.84 o 
  -5  16   5       90.70      257.12    318.89 o 
  -4  16   5      143.61     -105.19    272.15 o 
  -3  16   5       55.07       95.17    273.81 o 
  -2  16   5      463.67      514.27    215.81 o 
  -1  16   5        0.04       27.19    187.61 o 
   0  16   5     1744.30     2060.28    161.95 o 
   1  16   5       48.49      123.76    108.13 o 
   2  16   5       58.37      113.01    202.02 o 
   3  16   5     1292.64     1188.76    348.95 o 
 -12   0   6       31.31       50.19    266.30 o 
 -10   0   6     5939.04     5955.16    183.81 o 
  -8   0   6      458.82      442.92    127.72 o 
  -6   0   6       98.13       85.57    144.42 o 
  -4   0   6      293.97      301.41    118.27 o 
  -2   0   6      124.73       64.73    112.70 o 
   0   0   6    57401.73    57566.20    488.70 o 
   2   0   6     1834.17     1906.00     73.67 o 
   4   0   6       23.25       33.12     44.37 o 
   6   0   6      625.67      541.42     75.86 o 
   8   0   6       19.70      105.19     78.35 o 
  10   0   6     4093.82     4523.55    281.23 o 
 -13   1   6     1220.68     1079.09    103.23 o 
 -12   1   6      238.63      278.52     83.08 o 
 -11   1   6     1060.83     1020.65    120.15 o 
 -10   1   6     1827.55     1838.42    108.20 o 
  -9   1   6     1736.20     1643.55    109.46 o 
  -8   1   6      102.88      110.83    126.96 o 
  -7   1   6       26.30      107.84     68.97 o 
  -6   1   6      279.11      357.46     51.52 o 
  -5   1   6        7.34       46.56     37.67 o 
  -4   1   6      224.50      219.47     36.34 o 
  -3   1   6     4612.94     4573.21    109.84 o 
  -2   1   6      645.66      636.75     29.96 o 
  -1   1   6     9373.89     9325.14     77.97 o 
   0   1   6    54985.25    55911.26    300.14 o 
   1   1   6       34.58        5.40     20.67 o 
   2   1   6     4246.46     4202.90     51.30 o 
   3   1   6      448.81      439.29     32.33 o 
   4   1   6     3504.01     3657.42     57.81 o 
   5   1   6       21.17       33.09     39.69 o 
   6   1   6      453.59      400.47     45.16 o 
   7   1   6     3487.54     3512.16     86.41 o 
   8   1   6     1722.72     1693.91     74.78 o 
   9   1   6      345.81      445.41     63.37 o 
  10   1   6      160.39      314.80    108.53 o 
  11   1   6      238.96      182.21    116.39 o 
 -13   2   6      435.74      434.30     99.15 o 
 -12   2   6      132.43      119.47    106.43 o 
 -11   2   6       50.14      200.91    141.46 o 
 -10   2   6       32.25      130.39     64.18 o 
  -9   2   6      276.59      247.38     62.82 o 
  -8   2   6     1645.30     1680.98    108.04 o 
  -7   2   6     2997.19     2992.28    105.24 o 
  -6   2   6     6325.51     6191.18    118.51 o 
  -5   2   6     1068.48     1145.40     69.03 o 
  -4   2   6        6.86       -1.30     23.77 o 
  -3   2   6     1147.84     1204.35     98.08 o 
  -2   2   6    11455.11    11161.46     91.09 o 
  -1   2   6       98.28      126.46     21.22 o 
   0   2   6     2533.56     2487.21     40.46 o 
   1   2   6     1846.69     1934.34     32.23 o 
   2   2   6      635.50      637.10     29.43 o 
   3   2   6      517.50      519.24     40.74 o 
   4   2   6       11.71       24.38     30.92 o 
   5   2   6      150.24      150.79     39.41 o 
   6   2   6      456.94      483.89     45.99 o 
   7   2   6        8.85       37.76     47.33 o 
   8   2   6     2554.58     2654.17     87.50 o 
   9   2   6      550.20      605.07     86.36 o 
  10   2   6      113.32      138.72    146.22 o 
  11   2   6       85.20      167.10     71.85 o 
 -13   3   6      106.28      139.17     91.49 o 
 -12   3   6       16.60      283.64    278.18 o 
 -11   3   6      216.39      422.17    188.21 o 
 -10   3   6       49.54      187.93    145.83 o 
  -9   3   6      177.57      171.74     64.97 o 
  -8   3   6      914.39      940.65     85.13 o 
  -7   3   6      224.74      316.98    122.84 o 
  -6   3   6       36.91       72.18     57.35 o 
  -5   3   6       27.44        6.29     39.18 o 
  -4   3   6      143.11       53.97     46.11 o 
  -3   3   6     1690.99     1679.00     50.84 o 
  -2   3   6      947.08      985.17     42.40 o 
  -1   3   6     2281.76     2205.36     37.50 o 
   0   3   6       17.58       33.63     18.57 o 
   1   3   6    11959.53    12048.75     74.02 o 
   2   3   6    12443.17    12432.64     89.58 o 
   3   3   6      779.94      824.70     34.34 o 
   4   3   6    14652.26    14579.12    114.68 o 
   5   3   6     1985.11     1959.19     61.40 o 
   6   3   6     2193.45     2264.32     67.41 o 
   7   3   6       29.57       50.85     47.44 o 
   8   3   6      214.08      281.67     53.44 o 
   9   3   6      211.82      303.38     58.74 o 
  10   3   6        8.24       54.76     96.61 o 
  11   3   6       13.57      -42.15     69.47 o 
 -13   4   6       30.36       55.64    112.70 o 
 -12   4   6       68.28      415.07    345.76 o 
 -11   4   6      199.87       37.62    124.17 o 
 -10   4   6      961.10      968.29    139.99 o 
  -9   4   6      400.46      401.75     90.13 o 
  -8   4   6      314.52      330.45     62.44 o 
  -7   4   6     2325.80     2326.99     86.63 o 
  -6   4   6     5678.07     5744.08     99.10 o 
  -5   4   6     2352.80     2538.49     69.82 o 
  -4   4   6    14669.50    14601.02    235.41 o 
  -3   4   6     1621.95     1602.35     86.75 o 
  -2   4   6       26.03      -40.07     75.13 o 
  -1   4   6       30.68       66.52     21.27 o 
   0   4   6       30.98       26.50     19.79 o 
   1   4   6        0.69       20.29     25.21 o 
   2   4   6     1760.54     1809.36     47.14 o 
   3   4   6     2301.28     2370.27     53.88 o 
   4   4   6       38.75       49.00     40.44 o 
   5   4   6      500.04      552.70     48.87 o 
   6   4   6     3523.23     3564.05     82.50 o 
   7   4   6      137.77      210.10     54.25 o 
   8   4   6      493.25      453.90     55.06 o 
   9   4   6        7.22       56.77     53.40 o 
  10   4   6      548.24      576.21     63.50 o 
  11   4   6      861.74     1039.40    111.12 o 
 -12   5   6       19.51       30.49     90.54 o 
 -11   5   6      405.58      476.89     88.85 o 
 -10   5   6     1051.41     1020.20    107.45 o 
  -9   5   6      994.82      928.41     77.97 o 
  -8   5   6      476.93      452.19     65.81 o 
  -7   5   6      204.77      206.26     40.72 o 
  -6   5   6      532.96      546.69     37.57 o 
  -5   5   6      263.72      268.52     26.69 o 
  -4   5   6     1212.99     1164.98     93.18 o 
  -3   5   6        5.73       46.05     67.35 o 
  -2   5   6     3611.28     3446.06    150.26 o 
  -1   5   6     6438.97     6354.05     59.32 o 
   0   5   6       20.03       29.93     25.39 o 
   1   5   6     4352.45     4238.05     55.24 o 
   2   5   6     4480.38     4554.23     59.41 o 
   3   5   6      595.05      635.03     46.09 o 
   4   5   6     4876.28     4700.90     60.39 o 
   5   5   6     1450.30     1298.63     60.10 o 
   6   5   6     2694.98     2572.13     82.37 o 
   7   5   6      507.54      567.29     58.41 o 
   8   5   6     1121.84     1153.88     90.75 o 
   9   5   6       32.74       -8.00     83.18 o 
  10   5   6     1318.60     1208.44     72.38 o 
 -12   6   6      278.78      497.66    134.40 o 
 -11   6   6      102.74      165.56     86.51 o 
 -10   6   6     1011.48     1090.81    152.56 o 
  -9   6   6      295.07      163.08     99.69 o 
  -8   6   6      583.28      555.83     66.77 o 
  -7   6   6     1611.91     1551.38     72.05 o 
  -6   6   6     1261.92     1264.00     48.24 o 
  -5   6   6     2375.18     2444.78     55.72 o 
  -4   6   6     1525.28     1651.00    118.98 o 
  -3   6   6      254.52      298.73     78.01 o 
  -2   6   6    11473.44    11131.25    225.40 o 
  -1   6   6      214.38      288.29     33.31 o 
   0   6   6      514.17      454.38     31.97 o 
   1   6   6     1791.94     1746.79     54.06 o 
   2   6   6     2051.33     2110.38     57.39 o 
   3   6   6       56.67       63.63     40.28 o 
   4   6   6      344.58      329.87     29.63 o 
   5   6   6      718.05      693.43     55.24 o 
   6   6   6        0.41       36.01     51.65 o 
   7   6   6        0.95       37.23     59.32 o 
   8   6   6     5629.61     5650.21    153.63 o 
   9   6   6        3.23      -61.07     61.07 o 
  10   6   6       25.95       14.43     80.19 o 
 -12   7   6      649.65      603.48     96.27 o 
 -11   7   6     2678.96     2925.03    130.78 o 
 -10   7   6     2355.83     2334.81    279.57 o 
  -9   7   6       24.61      106.91    101.15 o 
  -8   7   6      835.87      882.79     69.22 o 
  -7   7   6      122.64      192.69     69.89 o 
  -6   7   6        2.88       85.25     42.91 o 
  -5   7   6      114.39      137.88     81.07 o 
  -4   7   6        9.02       17.63     77.75 o 
  -3   7   6      660.87      682.30    123.55 o 
  -2   7   6     5336.09     5927.09    183.66 o 
  -1   7   6        9.39       39.96     24.52 o 
   0   7   6     5026.19     4789.97     68.49 o 
   1   7   6      680.70      716.29     38.77 o 
   2   7   6     2904.37     3000.44     64.39 o 
   3   7   6     1539.09     1515.11     60.61 o 
   4   7   6      800.25      857.12     54.32 o 
   5   7   6       38.63       70.50     47.49 o 
   6   7   6      735.71      699.26     60.60 o 
   7   7   6       85.35       18.57     60.96 o 
   8   7   6     2980.57     3118.17    139.98 o 
   9   7   6      445.48      436.78    124.58 o 
  10   7   6      835.18      679.15    113.32 o 
 -11   8   6      105.26      143.05     82.61 o 
 -10   8   6      961.52      953.18    158.55 o 
  -9   8   6      801.25      826.87     77.09 o 
  -8   8   6      665.24      695.02     66.14 o 
  -7   8   6      495.75      493.14     54.80 o 
  -6   8   6       22.35      -85.03     94.33 o 
  -5   8   6      134.74      240.81     87.15 o 
  -4   8   6     4248.52     4542.39    181.15 o 
  -3   8   6     1857.79     1884.50    119.62 o 
  -2   8   6      454.04      602.73     98.51 o 
  -1   8   6       21.94       13.19     22.45 o 
   0   8   6     2084.84     2032.08     51.84 o 
   1   8   6       38.74       69.46     34.58 o 
   2   8   6       44.04       51.47     38.39 o 
   3   8   6      658.55      627.04     55.26 o 
   4   8   6        2.11      -33.92     48.64 o 
   5   8   6        0.48      -49.81     51.06 o 
   6   8   6       88.93       78.63     69.27 o 
   7   8   6       10.99      -48.03     75.93 o 
   8   8   6      291.69      157.30     86.95 o 
   9   8   6       13.65      -60.04     88.33 o 
  10   8   6     1833.91     2153.74    136.89 o 
 -11   9   6      135.00      183.21     83.06 o 
 -10   9   6      140.13       70.75    222.98 o 
  -9   9   6        0.47       -7.25     66.16 o 
  -8   9   6       53.60       36.74     56.55 o 
  -7   9   6       34.30      117.49     97.50 o 
  -6   9   6       60.65       45.34    101.24 o 
  -5   9   6      414.17      413.45    103.04 o 
  -4   9   6      221.29      196.95     89.58 o 
  -3   9   6      209.93      188.96     91.94 o 
  -2   9   6      515.17      517.85     56.77 o 
  -1   9   6     2839.82     2833.94     43.95 o 
   0   9   6     1154.28     1201.36     34.81 o 
   1   9   6        6.03       49.63     34.94 o 
   2   9   6     4693.81     4831.51     78.60 o 
   3   9   6      682.63      761.14     61.37 o 
   4   9   6     6173.03     6098.82    111.93 o 
   5   9   6      113.39       43.53     53.76 o 
   6   9   6       67.92       24.41     53.64 o 
   7   9   6     3474.71     3404.56    132.26 o 
   8   9   6      695.58      514.38     92.34 o 
   9   9   6      129.00      187.00    140.25 o 
 -10  10   6      811.36      810.73    122.94 o 
  -9  10   6      515.59      426.97    128.06 o 
  -8  10   6     1178.57     1081.54    131.82 o 
  -7  10   6       97.36       63.72    111.86 o 
  -6  10   6     3657.07     3725.97    167.50 o 
  -5  10   6      756.77      862.15    109.27 o 
  -4  10   6      715.59      775.67    139.41 o 
  -3  10   6      461.18      492.58    103.59 o 
  -2  10   6     1821.00     1817.80     55.14 o 
  -1  10   6       87.08       45.22     26.57 o 
   0  10   6        1.54        0.97     34.77 o 
   1  10   6       72.84       96.19     38.67 o 
   2  10   6       70.73      123.49     52.05 o 
   3  10   6      306.36      324.05     58.25 o 
   4  10   6       79.89       80.32     59.03 o 
   5  10   6     1718.04     1728.83     80.82 o 
   6  10   6       90.05      -20.65     71.81 o 
   7  10   6      114.75       83.17    149.41 o 
   8  10   6     1476.61     1196.83    576.01 o 
   9  10   6      117.88      -16.70    130.23 o 
 -10  11   6        3.54     -145.94    242.09 o 
  -9  11   6      884.60      865.85    140.67 o 
  -8  11   6      871.15      665.76    138.58 o 
  -7  11   6      348.79      373.57    118.83 o 
  -6  11   6        5.58      -22.78    101.91 o 
  -5  11   6      812.89      808.61    222.89 o 
  -4  11   6      703.09      684.82     74.47 o 
  -3  11   6     4022.23     3979.00    107.01 o 
  -2  11   6      614.37      599.52     41.68 o 
  -1  11   6      443.65      498.71     48.87 o 
   0  11   6     1257.20     1154.45     81.11 o 
   1  11   6      961.84      850.94     82.56 o 
   2  11   6      481.80      510.23     77.95 o 
   3  11   6     1953.51     1895.17     96.94 o 
   4  11   6     2646.15     2558.67    118.97 o 
   5  11   6       11.59      -47.46     73.15 o 
   6  11   6     1060.88     1037.41     93.46 o 
   8  11   6        8.04      -36.73    126.89 o 
  -9  12   6      133.72       89.23    130.33 o 
  -8  12   6       16.17      241.81    176.98 o 
  -7  12   6      243.99      317.88    112.72 o 
  -6  12   6     1399.44     1295.49    138.66 o 
  -5  12   6      234.40      270.71     75.28 o 
  -4  12   6     1051.51     1141.16     81.22 o 
  -3  12   6      861.24      824.25     73.23 o 
  -2  12   6      116.87       99.70     58.07 o 
  -1  12   6      270.50      280.44     48.44 o 
   0  12   6     1931.00     2042.42    104.54 o 
   1  12   6       33.87       53.78     71.56 o 
   2  12   6     1150.04     1084.25    122.62 o 
   3  12   6      296.32      381.05     80.25 o 
   4  12   6      117.06      149.88     93.96 o 
   5  12   6      381.68      326.02    116.39 o 
   6  12   6     1665.23     1644.65    145.46 o 
   7  12   6      505.71     -151.93    330.58 o 
  -8  13   6       27.29     -113.62    114.34 o 
  -7  13   6        4.36      -79.68     79.68 o 
  -6  13   6      104.83      138.66     82.00 o 
  -5  13   6      166.74       73.65     72.50 o 
  -4  13   6      923.95     1025.95    115.89 o 
  -3  13   6      134.82      144.05     67.91 o 
  -2  13   6     1258.36     1167.76    128.49 o 
  -1  13   6     3149.89     3197.44    155.71 o 
   0  13   6      872.65      936.21     88.93 o 
   1  13   6      320.90      392.14     79.83 o 
   2  13   6      136.00      185.21     78.70 o 
   3  13   6      378.49      269.35     82.16 o 
   4  13   6       24.58      -87.86    107.40 o 
   5  13   6      236.47      226.28    120.21 o 
   6  13   6     1145.61      711.25    350.62 o 
  -7  14   6       98.73       88.86     88.87 o 
  -6  14   6      765.91      666.44     91.85 o 
  -5  14   6      262.55      293.44     80.13 o 
  -4  14   6      373.37      162.97    116.77 o 
  -3  14   6      260.85      356.47    118.55 o 
  -2  14   6     4167.12     4292.01    171.56 o 
  -1  14   6      649.34      660.37    121.11 o 
   0  14   6       50.79       80.53     77.44 o 
   1  14   6       43.53       74.88     78.52 o 
   2  14   6       19.08      160.66    106.74 o 
   3  14   6      425.44      360.63    113.49 o 
   4  14   6       36.84       18.69    112.14 o 
   5  14   6      276.37      245.43    305.54 o 
  -6  15   6      539.55      520.01    136.04 o 
  -5  15   6      355.88      270.63    128.96 o 
  -4  15   6       25.29       88.74    119.74 o 
  -3  15   6      565.89      595.00    115.51 o 
  -2  15   6        4.27      -90.79     99.03 o 
  -1  15   6      440.24      597.72    280.49 o 
   0  15   6      646.09      773.27    121.60 o 
   1  15   6     1294.32     1290.20    132.54 o 
   2  15   6      775.08      790.53    121.94 o 
   3  15   6      314.99      550.97    295.52 o 
   4  15   6      398.40      460.81    302.20 o 
  -4  16   6     2529.20     2472.68    390.69 o 
  -3  16   6      563.17      548.97    213.14 o 
  -2  16   6        2.86       14.03    200.85 o 
  -1  16   6        4.38      -13.36    262.13 o 
   0  16   6       94.42       87.93    111.00 o 
   1  16   6       79.58        1.67    265.47 o 
   2  16   6      231.29      399.04    287.17 o 
 -13   0   7      516.78      575.08    205.36 o 
 -11   0   7       75.92      106.84    286.34 o 
  -9   0   7      424.63      431.97     96.46 o 
  -7   0   7     2726.19     3011.98    120.74 o 
  -5   0   7     1663.97     1646.67     88.65 o 
  -3   0   7     6243.64     6114.15    113.50 o 
  -1   0   7    11090.84    11583.62    104.08 o 
   1   0   7    10958.80    11949.72     93.24 o 
   3   0   7     6004.22     5567.68     91.45 o 
   5   0   7     1349.52     1252.79     61.93 o 
   7   0   7        6.05       88.23     58.22 o 
   9   0   7      507.10      603.66    148.23 o 
  11   0   7       42.20       77.30    207.97 o 
 -13   1   7      499.21      304.92    209.21 o 
 -12   1   7     1185.13     1237.82    217.91 o 
 -11   1   7        5.86      149.29    159.77 o 
 -10   1   7      437.60      562.06    119.29 o 
  -9   1   7      783.91      784.50     73.73 o 
  -8   1   7       44.46      136.86     57.05 o 
  -7   1   7     3587.89     3481.89    108.44 o 
  -6   1   7     1711.96     1668.24    129.17 o 
  -5   1   7     3706.15     3563.25     66.29 o 
  -4   1   7     1087.60     1039.66     48.05 o 
  -3   1   7     1717.36     1764.50     85.72 o 
  -2   1   7       90.82       67.05     30.64 o 
  -1   1   7      681.25      707.17     32.10 o 
   0   1   7        0.85      -20.20     21.72 o 
   1   1   7      655.31      697.56     23.50 o 
   2   1   7      288.79      249.24     31.64 o 
   3   1   7        3.14       33.42     29.57 o 
   4   1   7     1351.62     1259.09     41.05 o 
   5   1   7     2235.36     2153.89     53.79 o 
   6   1   7     1821.27     1803.94     54.77 o 
   7   1   7      532.75      570.46     46.21 o 
   8   1   7      153.23      171.25     51.97 o 
   9   1   7      186.97      320.63     88.52 o 
  10   1   7      722.87      863.91    107.64 o 
  11   1   7      608.80      616.50     84.19 o 
 -12   2   7      227.57      -23.71    218.09 o 
 -11   2   7        0.58       49.18    159.53 o 
 -10   2   7       12.67       17.57    125.08 o 
  -9   2   7        1.63       84.88     60.12 o 
  -8   2   7      243.84      390.04     77.84 o 
  -7   2   7      776.44      865.43     85.14 o 
  -6   2   7       42.31      -12.68     73.36 o 
  -5   2   7     3720.79     3469.21     67.48 o 
  -4   2   7     4032.20     4078.68     69.01 o 
  -3   2   7     7421.79     7451.25    114.48 o 
  -1   2   7    11416.21    11438.87     70.35 o 
   0   2   7       21.06       70.85     22.27 o 
   1   2   7    23098.77    22785.70    103.17 o 
   2   2   7     7018.56     7165.59     54.28 o 
   3   2   7      213.36      222.02     43.23 o 
   4   2   7     1060.41     1018.43     38.30 o 
   5   2   7     1168.40     1159.71     42.61 o 
   6   2   7      949.07      975.87     46.43 o 
   7   2   7      213.04      247.17     49.79 o 
   8   2   7      185.28      188.81     52.75 o 
   9   2   7       98.03      119.22     82.81 o 
  10   2   7       24.43      -21.54     59.30 o 
  11   2   7      638.59      626.20    110.15 o 
 -13   3   7      675.56      686.21    148.59 o 
 -11   3   7      906.31     1031.42     88.50 o 
 -10   3   7      860.08      869.13    111.36 o 
  -9   3   7     3478.21     3475.90    167.24 o 
  -8   3   7     4829.07     4865.81    128.91 o 
  -7   3   7      219.39      234.81     80.14 o 
  -6   3   7     2129.99     2243.25     88.40 o 
  -5   3   7       10.96      -14.06     35.64 o 
  -4   3   7       71.21      107.04     46.99 o 
  -3   3   7     2388.70     2318.37     55.46 o 
  -2   3   7      631.81      623.50     34.01 o 
  -1   3   7      744.34      727.75     44.05 o 
   0   3   7     1499.95     1479.75     45.61 o 
   1   3   7      142.20      137.18     23.38 o 
   2   3   7     1578.80     1707.87     35.48 o 
   3   3   7      233.62      229.34     28.50 o 
   4   3   7      487.72      475.30     37.65 o 
   5   3   7       15.72       31.96     35.03 o 
   6   3   7       73.94       37.25     38.49 o 
   7   3   7     2897.98     2825.28     75.66 o 
   8   3   7       45.90       95.84     51.27 o 
   9   3   7     4457.24     4511.11    113.82 o 
  10   3   7       64.99      136.25     75.43 o 
 -12   4   7      278.73      208.68     86.16 o 
 -11   4   7      412.34      413.34    264.67 o 
 -10   4   7      219.59      185.69    148.93 o 
  -9   4   7      128.51      198.03     93.80 o 
  -8   4   7      141.35      140.90     61.55 o 
  -7   4   7       46.51       85.29     53.73 o 
  -6   4   7       56.88       81.81     44.30 o 
  -5   4   7      195.83      148.64     38.09 o 
  -4   4   7     1075.38     1212.15    133.80 o 
  -3   4   7    13876.23    13592.40    183.88 o 
  -2   4   7     3453.02     3595.27     45.92 o 
  -1   4   7    17949.41    17462.55    103.40 o 
   0   4   7      323.36      293.09     21.38 o 
   1   4   7      141.82      130.84     25.56 o 
   2   4   7     2668.41     2615.12     46.58 o 
   3   4   7     2740.37     2642.09     46.03 o 
   4   4   7      516.40      572.54     37.62 o 
   5   4   7     1173.40     1171.78     48.65 o 
   6   4   7      337.35      379.96     40.96 o 
   7   4   7      917.07      937.02     57.50 o 
   8   4   7       68.12      138.21     51.64 o 
   9   4   7      186.59      158.69     58.61 o 
  10   4   7       31.74      -39.56     97.64 o 
 -12   5   7     1084.67     1004.58    106.60 o 
 -11   5   7      533.66      468.55     90.54 o 
 -10   5   7      410.09      387.61     95.96 o 
  -9   5   7      843.47      803.92     77.46 o 
  -8   5   7     7523.90     7697.19    130.58 o 
  -7   5   7      147.28      146.74     39.29 o 
  -6   5   7      392.88      413.89     34.70 o 
  -5   5   7     2303.11     2319.90     57.65 o 
  -4   5   7      122.91      129.47     69.72 o 
  -3   5   7     3995.39     3682.34    125.65 o 
  -2   5   7     1214.72     1363.52     94.77 o 
  -1   5   7      455.98      479.26     24.33 o 
   0   5   7       69.57       88.72     24.51 o 
   1   5   7      678.43      640.85     30.85 o 
   2   5   7     7253.28     7336.73     66.32 o 
   3   5   7     1449.15     1480.33     56.99 o 
   4   5   7     3454.89     3567.65     57.07 o 
   5   5   7     3734.59     3635.00     64.09 o 
   6   5   7      113.39       95.70     42.37 o 
   7   5   7      249.99      278.57     52.68 o 
   8   5   7      752.34      790.85     61.03 o 
   9   5   7     1164.69     1212.59    115.12 o 
  10   5   7       40.00      249.44    116.24 o 
 -12   6   7      145.07      152.71     86.95 o 
 -11   6   7      363.20      341.91     84.39 o 
 -10   6   7       29.45      -90.84    139.47 o 
  -9   6   7        7.38      -70.35    137.68 o 
  -8   6   7      250.29      209.02     60.31 o 
  -7   6   7       44.02      113.38     56.24 o 
  -6   6   7      995.65      973.45     56.69 o 
  -5   6   7    13822.01    13756.48    236.50 o 
  -4   6   7       86.75      145.10     80.08 o 
  -3   6   7      275.32      208.09     75.20 o 
  -2   6   7     2045.18     1983.24    113.53 o 
  -1   6   7        4.32       23.78     20.76 o 
   0   6   7       89.36       80.61     26.15 o 
   1   6   7     8614.22     8833.62     87.20 o 
   2   6   7     2081.20     2095.58     59.17 o 
   3   6   7     2726.46     2775.63     71.66 o 
   4   6   7       70.36       91.02     46.91 o 
   5   6   7     4271.77     4306.59     75.39 o 
   6   6   7      357.77      372.59     42.47 o 
   7   6   7     1161.34     1068.00     69.02 o 
   8   6   7       51.27       39.97     95.32 o 
   9   6   7       74.67       18.95     59.63 o 
  10   6   7       51.32        6.43     70.92 o 
 -12   7   7       63.39       -6.50    149.43 o 
 -11   7   7        9.32      -15.94     81.43 o 
 -10   7   7       12.45       -4.05    141.50 o 
  -9   7   7      422.32      480.02     93.86 o 
  -8   7   7      874.78      932.41     67.24 o 
  -7   7   7      609.08      652.51     52.01 o 
  -6   7   7     1030.58     1050.74    111.70 o 
  -5   7   7     3770.42     3630.46    141.84 o 
  -4   7   7      373.72      385.12    109.36 o 
  -3   7   7       34.31      -23.14     72.71 o 
  -2   7   7      137.51       48.74     74.05 o 
  -1   7   7      558.45      568.80     24.64 o 
   0   7   7      572.45      616.50     35.06 o 
   1   7   7      229.11      245.22     35.85 o 
   2   7   7        7.53       69.48     36.98 o 
   3   7   7     2469.61     2486.15     74.04 o 
   4   7   7     6830.02     6741.48    119.42 o 
   5   7   7     5180.15     5070.08     92.81 o 
   6   7   7      560.31      561.85     42.09 o 
   7   7   7        4.12      -28.67     78.11 o 
   8   7   7     1404.94     1340.26     75.70 o 
   9   7   7       18.73       92.69     79.49 o 
 -11   8   7      244.58      214.12     83.70 o 
 -10   8   7        1.39     -139.41    139.41 o 
  -9   8   7      102.18       86.01     64.39 o 
  -8   8   7        0.69      -52.19     52.19 o 
  -7   8   7     1715.47     1566.33    128.56 o 
  -6   8   7       26.42      -30.83     88.54 o 
  -5   8   7      217.58      380.07     98.59 o 
  -4   8   7     1590.46     1692.24    126.82 o 
  -3   8   7     2674.93     2673.92    131.48 o 
  -2   8   7     2925.75     3068.46    138.68 o 
  -1   8   7     3391.36     3430.04     43.88 o 
   0   8   7      525.25      515.52     35.88 o 
   1   8   7     1647.50     1661.25     57.28 o 
   2   8   7     1871.74     1861.44     61.23 o 
   3   8   7     9129.78     9090.99    122.22 o 
   4   8   7      126.21      147.83     50.91 o 
   5   8   7       37.18      -27.00     52.56 o 
   6   8   7       12.41      -11.10     91.72 o 
   7   8   7       57.88       -0.74    106.43 o 
   8   8   7       10.92       -2.89     63.57 o 
   9   8   7        0.05      -73.29     73.29 o 
 -11   9   7      303.36      342.17     81.52 o 
 -10   9   7      964.83      739.59    145.20 o 
  -9   9   7     2849.99     2885.85    102.89 o 
  -8   9   7       66.93      108.90    114.05 o 
  -7   9   7     1624.46     1647.05    138.42 o 
  -6   9   7     1723.94     1798.16    134.96 o 
  -5   9   7       50.39       28.19    110.19 o 
  -4   9   7      708.83      722.23    102.66 o 
  -3   9   7       25.84        1.11     90.47 o 
  -2   9   7       12.75       50.87     89.25 o 
  -1   9   7       59.92       85.47     24.69 o 
   0   9   7      446.53      460.51     37.60 o 
   1   9   7      243.49      263.20     39.68 o 
   2   9   7     2289.95     2230.93     79.40 o 
   3   9   7      355.59      304.03     55.84 o 
   4   9   7      486.86      476.00     63.99 o 
   5   9   7      525.29      576.75     85.72 o 
   6   9   7      697.76      662.00     65.05 o 
   7   9   7      395.59      422.37    154.94 o 
   8   9   7      193.73      186.15     92.17 o 
   9   9   7     1292.89     1332.34    176.98 o 
 -10  10   7       37.97      -95.49    165.60 o 
  -9  10   7      249.75       94.07    115.30 o 
  -8  10   7      289.36      308.10    113.38 o 
  -7  10   7       62.14       -3.93    100.77 o 
  -6  10   7        5.18      -48.72     98.05 o 
  -5  10   7      834.01      832.09    118.69 o 
  -4  10   7      117.33        7.54     92.81 o 
  -3  10   7      561.54      581.31    107.67 o 
  -2  10   7     1182.58     1213.79     71.68 o 
  -1  10   7     6094.43     6112.70     69.03 o 
   0  10   7       32.41       49.67     43.70 o 
   1  10   7     8330.95     8215.70    147.30 o 
   2  10   7      417.44      442.42     73.58 o 
   3  10   7      174.05      207.84     75.81 o 
   4  10   7      622.39      632.78     79.03 o 
   5  10   7      138.12       53.80     75.95 o 
   6  10   7       25.65      -18.03     77.94 o 
   7  10   7       47.98      -32.58     68.85 o 
   8  10   7      691.70      661.16    150.26 o 
 -10  11   7      274.56       50.71    202.02 o 
  -9  11   7      239.20      162.11    129.69 o 
  -8  11   7       29.16       -5.34    117.20 o 
  -7  11   7      198.22      193.69    118.55 o 
  -6  11   7      254.65      277.95    109.15 o 
  -5  11   7      880.84      887.58    124.10 o 
  -4  11   7      767.82      764.47    119.36 o 
  -3  11   7       13.77       69.93     58.98 o 
  -2  11   7      332.05      349.10     57.47 o 
  -1  11   7      508.70      532.40     50.61 o 
   0  11   7     1441.98     1520.07     92.74 o 
   1  11   7      294.71      243.20     75.06 o 
   2  11   7       23.67       33.89     69.34 o 
   3  11   7        8.55       -5.00     73.70 o 
   4  11   7      371.00      438.27     85.04 o 
   5  11   7       84.18      -54.18     79.99 o 
   6  11   7      410.63      154.06    161.63 o 
   7  11   7      604.11     -342.27    342.27 o 
  -9  12   7      158.75      -68.74    116.99 o 
  -8  12   7      277.48      224.71    126.70 o 
  -7  12   7     1849.81     1758.65    155.75 o 
  -6  12   7      819.27      896.19    137.79 o 
  -5  12   7       92.36      156.68    112.15 o 
  -4  12   7       22.35       59.73     67.50 o 
  -3  12   7      674.79      708.38     69.24 o 
  -2  12   7        0.15      -27.03     55.02 o 
  -1  12   7     2155.21     1971.29    105.49 o 
   0  12   7       16.32       50.84     70.97 o 
   1  12   7       11.49       59.78     72.07 o 
   2  12   7      158.31      168.20     78.82 o 
   3  12   7      808.01      921.34     90.32 o 
   4  12   7      576.64      542.82     84.58 o 
   5  12   7     1393.43     1243.59    136.68 o 
   6  12   7     1854.69     1198.78    389.02 o 
  -8  13   7     1511.71     1470.05    159.36 o 
  -7  13   7      116.26      102.13    125.14 o 
  -6  13   7     1104.73      879.89    135.37 o 
  -5  13   7     1037.57     1168.15     91.62 o 
  -4  13   7      622.33      742.95     79.72 o 
  -3  13   7     1233.96     1399.60    128.15 o 
  -2  13   7       48.39       68.78    104.97 o 
  -1  13   7        6.34      113.02    106.07 o 
   0  13   7      385.68      444.90    109.22 o 
   1  13   7       45.90       11.42     82.70 o 
   2  13   7     1772.31     1787.37    105.42 o 
   3  13   7       41.83      111.79     81.99 o 
   4  13   7       38.22      178.42    120.21 o 
   5  13   7     1136.93     1005.10    352.29 o 
   6  13   7      556.70      -25.04    347.28 o 
  -7  14   7       90.33       12.13    119.98 o 
  -6  14   7      678.70      677.79    135.45 o 
  -5  14   7     1928.42     2086.86    156.60 o 
  -4  14   7      371.67      481.06    127.65 o 
  -3  14   7      418.91      446.30    105.78 o 
  -2  14   7        3.05       -5.60    101.49 o 
  -1  14   7      110.51       60.79    100.49 o 
   0  14   7       39.32      -72.13     78.40 o 
   1  14   7     1811.67     1862.02    107.28 o 
   2  14   7      107.74      -39.59    105.78 o 
   3  14   7      473.13      455.18    120.19 o 
   4  14   7      767.09      791.39    310.55 o 
   5  14   7      717.79      682.87    340.60 o 
  -6  15   7      287.02      161.91    133.91 o 
  -5  15   7       64.91        4.82    122.85 o 
  -4  15   7        0.96       -3.06    120.10 o 
  -3  15   7      150.34       72.15    109.82 o 
  -2  15   7        1.61     -103.47    103.47 o 
  -1  15   7      611.10      516.39    124.98 o 
   0  15   7       49.31      112.69    108.90 o 
   1  15   7        5.06       60.02    109.73 o 
   2  15   7       17.53      220.39    265.47 o 
   3  15   7       13.03       -6.68    270.48 o 
  -3  16   7     1200.80     1355.72    242.23 o 
  -2  16   7       59.69       36.10    194.46 o 
  -1  16   7     1151.27     1285.59    323.90 o 
   0  16   7       56.82      116.87    268.81 o 
   1  16   7      169.69      203.69    273.81 o 
 -12   0   8      378.47      511.03    118.88 o 
 -10   0   8     2913.02     3473.08    164.89 o 
  -8   0   8     2009.36     2157.00    131.90 o 
  -6   0   8      823.64      928.59     96.84 o 
  -4   0   8      124.16      181.11    159.45 o 
  -2   0   8      176.74      174.48     45.44 o 
   0   0   8    17013.39    16310.12    114.78 o 
   2   0   8      100.14      102.20     38.60 o 
   4   0   8     1359.92     1422.45     64.58 o 
   6   0   8     4877.15     4943.29    103.42 o 
   8   0   8     1461.09     1584.07     82.77 o 
  10   0   8      445.84      455.77     79.27 o 
 -13   1   8      141.28      316.38    354.76 o 
 -12   1   8       35.72      145.11    178.53 o 
 -11   1   8      247.03      472.29    154.23 o 
 -10   1   8      225.62      384.22    142.42 o 
  -9   1   8        5.13       73.29     64.38 o 
  -8   1   8     2473.52     2660.27     93.30 o 
  -7   1   8     1835.79     1928.69     80.98 o 
  -6   1   8     3299.04     3338.50    108.44 o 
  -5   1   8       59.01       77.18     37.01 o 
  -4   1   8     3276.20     3432.62     90.10 o 
  -3   1   8     7500.77     7164.45     79.79 o 
  -2   1   8    11707.56    11683.18     84.98 o 
  -1   1   8      598.36      554.42     27.68 o 
   0   1   8     8836.49     8648.91     57.31 o 
   1   1   8      209.18      194.74     22.54 o 
   2   1   8       20.93       16.56     19.61 o 
   3   1   8       60.10       44.19     30.02 o 
   4   1   8        0.58      -32.30     32.30 o 
   5   1   8      175.39      206.79     36.85 o 
   6   1   8      224.82      216.41     42.17 o 
   7   1   8     1868.41     1902.10     60.35 o 
   8   1   8      487.34      565.92     61.54 o 
   9   1   8     1585.73     1694.90     68.39 o 
  10   1   8      377.25      392.04     55.87 o 
 -13   2   8      400.61      424.62     96.72 o 
 -12   2   8     3109.36     3374.69    231.24 o 
 -11   2   8      171.56      202.23     78.22 o 
 -10   2   8      299.58      359.40     74.25 o 
  -9   2   8       61.02      165.34     85.79 o 
  -8   2   8     1058.25     1064.87     69.40 o 
  -7   2   8       23.20       77.59     62.09 o 
  -6   2   8     1118.53     1156.10     71.81 o 
  -5   2   8      225.87      290.75     40.30 o 
  -4   2   8      383.58      360.65     61.39 o 
  -3   2   8       30.73       34.15     29.04 o 
  -2   2   8     4209.11     4184.41     67.24 o 
  -1   2   8       31.80       20.34     21.02 o 
   0   2   8      873.38      914.91     28.07 o 
   1   2   8     3442.68     3542.25     44.52 o 
   2   2   8     3385.79     3281.74     45.69 o 
   3   2   8      446.65      504.52     35.65 o 
   4   2   8     5486.70     5280.33     74.75 o 
   5   2   8     1808.72     1844.48     53.41 o 
   6   2   8      806.15      796.28     46.61 o 
   7   2   8      527.40      536.75     46.23 o 
   8   2   8      627.04      687.40     50.51 o 
   9   2   8      370.41      435.53     66.58 o 
  10   2   8        9.31      117.07     61.86 o 
 -13   3   8        5.04      -39.02     90.26 o 
 -12   3   8        9.78       74.13     83.23 o 
 -11   3   8        2.41     -110.93    136.73 o 
 -10   3   8      753.80      733.07     80.24 o 
  -9   3   8      431.20      492.35     65.26 o 
  -8   3   8     1513.29     1603.65     79.98 o 
  -7   3   8      990.27     1062.78     72.25 o 
  -6   3   8    12525.61    12545.31    180.74 o 
  -5   3   8     3129.51     3239.18    235.37 o 
  -4   3   8    12074.05    12140.32    440.90 o 
  -3   3   8     3360.93     3357.37     49.00 o 
  -2   3   8     3073.58     2978.66     51.39 o 
  -1   3   8     3352.99     3327.22     41.91 o 
   0   3   8      653.44      705.66     28.61 o 
   1   3   8     1243.05     1207.53     38.96 o 
   2   3   8     3969.84     3957.07     45.28 o 
   3   3   8      402.67      396.17     36.64 o 
   4   3   8      829.17      821.81     40.97 o 
   5   3   8      480.17      542.45     43.15 o 
   6   3   8      152.33      164.07     40.69 o 
   7   3   8      646.55      665.83     46.95 o 
   8   3   8      523.88      627.68     50.42 o 
   9   3   8      507.24      580.56     76.23 o 
  10   3   8      309.01      355.41     63.11 o 
 -12   4   8      224.46      300.88     89.13 o 
 -11   4   8      447.00      467.00     86.77 o 
 -10   4   8      620.19      641.79    104.05 o 
  -9   4   8        0.45      -29.54     69.38 o 
  -8   4   8       37.68       47.30     59.06 o 
  -7   4   8      351.99      398.11     66.96 o 
  -6   4   8      628.37      588.23     57.27 o 
  -5   4   8      195.14      186.01     36.75 o 
  -4   4   8      178.76      171.88     35.22 o 
  -3   4   8      649.98      663.43     48.69 o 
  -2   4   8      410.17      426.17     26.37 o 
  -1   4   8      175.82      193.08     24.87 o 
   0   4   8      477.28      441.53     22.92 o 
   1   4   8       17.56       30.75     30.99 o 
   2   4   8     4583.87     4583.25     56.87 o 
   3   4   8      134.22      147.72     29.48 o 
   4   4   8     4022.59     4096.56     64.57 o 
   5   4   8      416.64      483.93     38.61 o 
   6   4   8     7840.07     7822.30     83.52 o 
   7   4   8      365.24      441.00     44.98 o 
   8   4   8     1009.60     1051.96     66.65 o 
   9   4   8       24.21      -21.18     62.54 o 
  10   4   8        2.11      -62.10     62.10 o 
 -12   5   8       13.00       56.64     85.10 o 
 -11   5   8      482.85      651.75     88.89 o 
 -10   5   8      113.38      113.23     76.22 o 
  -9   5   8      566.34      405.31     97.11 o 
  -8   5   8      231.94      224.93     84.10 o 
  -7   5   8      520.66      542.84     55.72 o 
  -6   5   8     3066.52     3094.25    114.23 o 
  -5   5   8     4066.23     3818.09    144.52 o 
  -4   5   8     7021.00     7285.50    142.51 o 
  -3   5   8       76.24       78.38     58.04 o 
  -2   5   8     5562.13     5348.39    257.95 o 
  -1   5   8      615.13      541.66     26.04 o 
   0   5   8     1075.11     1054.68     28.70 o 
   1   5   8     1307.26     1279.10     40.67 o 
   2   5   8     2727.00     2649.66     51.05 o 
   3   5   8      497.12      517.61     44.79 o 
   4   5   8     1598.32     1657.00     46.91 o 
   5   5   8       67.03       69.56     33.97 o 
   6   5   8      101.16      111.68     39.74 o 
   7   5   8        2.85      -36.30     41.23 o 
   8   5   8        8.97       77.48     76.75 o 
   9   5   8      165.47      240.18    119.63 o 
  10   5   8      553.57      564.40     79.83 o 
 -12   6   8     1932.64     2128.66    161.12 o 
 -11   6   8       53.34       85.73     82.24 o 
 -10   6   8      528.46      423.49    189.43 o 
  -9   6   8      422.43      369.54     70.57 o 
  -8   6   8      408.06      422.48     59.12 o 
  -7   6   8      383.03      406.70     49.61 o 
  -6   6   8      107.02       48.42     90.20 o 
  -5   6   8       27.72       11.24     83.34 o 
  -4   6   8      322.11      275.07     80.83 o 
  -3   6   8      780.11      824.53     76.88 o 
  -2   6   8     5288.17     5111.99    137.75 o 
  -1   6   8      990.92      981.99     33.32 o 
   0   6   8      458.54      467.14     29.81 o 
   1   6   8      418.06      452.38     35.45 o 
   2   6   8     6256.61     6450.58     77.34 o 
   3   6   8      312.02      335.42     43.19 o 
   4   6   8      202.99      224.55     46.61 o 
   5   6   8      571.22      591.54     35.47 o 
   6   6   8      142.78       86.46     36.42 o 
   7   6   8       12.94       48.07     61.60 o 
   8   6   8      968.44     1006.81     92.33 o 
   9   6   8      173.34      221.61     60.45 o 
 -12   7   8       67.15      212.21     89.84 o 
 -11   7   8       27.30        7.35     79.06 o 
 -10   7   8     1825.37     1977.96    184.69 o 
  -9   7   8      865.10      928.87     71.38 o 
  -8   7   8     1138.79     1141.26     71.39 o 
  -7   7   8     1529.99     1443.54    126.30 o 
  -6   7   8      449.76      571.09     99.11 o 
  -5   7   8      281.16      313.61     95.36 o 
  -4   7   8     3750.85     3969.37    154.39 o 
  -3   7   8      115.25      126.65     67.77 o 
  -2   7   8     8246.90     7978.07    173.65 o 
  -1   7   8      871.29      891.42     33.46 o 
   0   7   8     4223.94     4295.86     56.55 o 
   1   7   8     1114.85     1152.88     41.36 o 
   2   7   8      987.19      936.67     43.20 o 
   3   7   8      109.10      128.55     50.68 o 
   4   7   8       53.89       23.96     50.18 o 
   5   7   8      107.74       50.37     55.80 o 
   6   7   8      116.82       87.00     80.33 o 
   7   7   8     1124.28     1168.36     65.82 o 
   8   7   8      113.17       54.16     59.24 o 
   9   7   8        9.22        7.73     70.89 o 
 -11   8   8      766.15      655.39     86.96 o 
 -10   8   8     1433.95     1406.34    171.70 o 
  -9   8   8      205.99      120.06     84.25 o 
  -8   8   8      139.17      130.49     44.24 o 
  -7   8   8        0.57       15.06     97.94 o 
  -6   8   8       71.25       30.56     91.80 o 
  -5   8   8      142.84      136.28     96.36 o 
  -4   8   8      108.79       62.43     86.46 o 
  -3   8   8      416.02      480.13     84.43 o 
  -2   8   8      126.05      147.72     80.76 o 
  -1   8   8     2362.94     2293.75     38.12 o 
   0   8   8     7658.32     7597.10     72.55 o 
   1   8   8      422.23      389.31     40.05 o 
   2   8   8     3362.60     3275.60     88.34 o 
   3   8   8      261.09      226.88     58.28 o 
   4   8   8       68.37       55.06     53.74 o 
   5   8   8     1780.91     1652.05     72.33 o 
   6   8   8      540.90      492.68     72.98 o 
   7   8   8      612.13      691.30    121.72 o 
   8   8   8      543.28      576.49     82.53 o 
   9   8   8        0.61      -24.78     81.33 o 
 -11   9   8       23.67       33.32     71.80 o 
 -10   9   8       32.20      -23.58    107.09 o 
  -9   9   8      400.18      263.60    117.34 o 
  -8   9   8     3145.46     3143.86    177.94 o 
  -7   9   8      764.45      721.70    116.77 o 
  -6   9   8      590.18      624.43    114.33 o 
  -5   9   8      182.13      240.21    103.85 o 
  -4   9   8     4234.92     4192.09    171.40 o 
  -3   9   8     3784.26     3656.85    140.94 o 
  -2   9   8      962.57     1058.75    108.97 o 
  -1   9   8      662.75      655.67     27.08 o 
   0   9   8     1118.75     1112.97     69.16 o 
   1   9   8      737.92      669.39     77.87 o 
   2   9   8       12.15      -28.14     69.94 o 
   3   9   8      134.78      108.69     69.05 o 
   4   9   8      875.06      953.23     87.94 o 
   5   9   8      450.01      535.39    106.28 o 
   6   9   8      358.69      233.11     75.20 o 
   7   9   8      807.71      672.53    156.49 o 
   8   9   8       31.41       59.23    111.03 o 
 -10  10   8      301.60      191.40    228.74 o 
  -9  10   8        2.54      -50.76    227.07 o 
  -8  10   8      363.29      372.01    121.68 o 
  -7  10   8      287.28      439.04    120.84 o 
  -6  10   8      292.22      350.75    114.37 o 
  -5  10   8     1441.46     1466.90    127.65 o 
  -4  10   8       35.60      -71.33    101.93 o 
  -3  10   8      107.62      157.09     89.40 o 
  -2  10   8      529.52      523.97     56.57 o 
  -1  10   8       72.69       68.08     27.13 o 
   0  10   8       29.73      -33.39     66.25 o 
   1  10   8      318.76      371.41     76.56 o 
   2  10   8     1168.04     1165.15     85.27 o 
   3  10   8      365.04      243.14     76.55 o 
   4  10   8     4072.70     3946.40    135.34 o 
   5  10   8       75.16       -1.28    108.13 o 
   6  10   8       97.06       62.77    180.00 o 
   7  10   8      147.14      157.01     98.45 o 
   8  10   8      256.61       75.13    150.26 o 
  -9  11   8       61.92       10.61    166.13 o 
  -8  11   8      356.24      473.14    119.86 o 
  -7  11   8        4.09        6.04    107.96 o 
  -6  11   8     2595.41     2520.16    170.65 o 
  -5  11   8      897.51      800.07    117.67 o 
  -4  11   8     1606.61     1635.28    134.17 o 
  -3  11   8     3728.16     3789.96    106.76 o 
  -2  11   8       64.63      158.14     63.64 o 
  -1  11   8      605.89      637.66     81.38 o 
   0  11   8     1158.79     1049.54     85.90 o 
   1  11   8     1057.37      893.28     84.51 o 
   2  11   8     1963.31     2029.38    109.00 o 
   3  11   8     1316.32     1366.66     95.46 o 
   4  11   8        0.33      -75.51     75.51 o 
   5  11   8       16.79      -66.62    102.67 o 
   6  11   8       82.31       56.77    128.56 o 
  -9  12   8      377.51      322.82    136.76 o 
  -8  12   8      334.78      333.39    130.64 o 
  -7  12   8      747.63      773.61    129.42 o 
  -6  12   8      116.12       44.21    113.01 o 
  -5  12   8        0.91       63.99    104.41 o 
  -4  12   8      144.38       92.30     69.93 o 
  -3  12   8      115.15      178.17     98.35 o 
  -2  12   8       38.90       83.86    103.25 o 
  -1  12   8      889.88      868.03    123.05 o 
   0  12   8      880.97     1014.94     90.90 o 
   1  12   8      237.73      245.82     80.09 o 
   2  12   8       10.89      -19.06     73.51 o 
   3  12   8       14.65       53.74     92.16 o 
   4  12   8       26.04       17.24     83.30 o 
   5  12   8      443.43      223.12    159.45 o 
   6  12   8     3669.96     2394.21    464.15 o 
  -8  13   8       62.43       54.54    128.43 o 
  -7  13   8      147.41      101.91    125.73 o 
  -6  13   8      454.18      331.43    119.61 o 
  -5  13   8      764.63      752.35    132.63 o 
  -4  13   8       12.14       23.51    115.42 o 
  -3  13   8     1189.64     1378.21    127.21 o 
  -2  13   8     3116.35     3115.84    161.85 o 
  -1  13   8        0.54        7.36     98.41 o 
   0  13   8     1965.36     1957.20    107.89 o 
   1  13   8     1164.72     1132.06     96.68 o 
   2  13   8      158.72       46.83     81.06 o 
   3  13   8      118.32       35.76     82.41 o 
   4  13   8       21.21     -257.12    265.47 o 
   5  13   8      234.86     -208.70    310.55 o 
  -7  14   8      195.47       62.94    131.65 o 
  -6  14   8        1.01       82.35    128.12 o 
  -5  14   8       85.63      111.85    115.37 o 
  -4  14   8      412.26      337.67    112.09 o 
  -3  14   8       29.67      121.33    104.26 o 
  -2  14   8      503.51      374.36    113.25 o 
  -1  14   8      662.92      818.61    127.79 o 
   0  14   8      205.38      127.68     81.96 o 
   1  14   8      736.29      770.55     94.74 o 
   2  14   8     1229.71     1239.24    136.62 o 
   3  14   8      255.43      141.92    263.80 o 
   4  14   8       76.56       23.37    290.51 o 
  -5  15   8        0.05      -71.06    125.08 o 
  -4  15   8      310.69      487.10    116.16 o 
  -3  15   8       80.49      104.63    105.22 o 
  -2  15   8     1909.24     1806.09    144.03 o 
  -1  15   8     1167.71     1286.32    143.33 o 
   0  15   8        2.64      -10.02    255.45 o 
   1  15   8        2.72       86.82    250.44 o 
   2  15   8      138.08      133.57    267.14 o 
  -2  16   8      492.56      467.90    216.10 o 
  -1  16   8       63.41       38.40    265.47 o 
 -13   0   9       14.11      235.41    140.25 o 
 -11   0   9      441.05     1222.15    313.89 o 
  -9   0   9       17.58       62.08    289.68 o 
  -7   0   9    26138.94    26337.37    690.38 o 
  -5   0   9     7088.68     7089.96    135.23 o 
  -3   0   9      662.10      765.72     51.79 o 
  -1   0   9        1.06      -34.79     34.79 o 
   1   0   9      421.53      395.06     33.87 o 
   3   0   9     5584.34     5474.77    106.03 o 
   5   0   9      236.83      308.86     58.77 o 
   7   0   9       91.13      175.91     97.84 o 
   9   0   9       61.43      134.25    155.20 o 
 -13   1   9       41.33        2.33     89.08 o 
 -12   1   9      530.86      437.23    144.87 o 
 -11   1   9      316.56      611.58    194.96 o 
 -10   1   9      114.36      275.67    149.41 o 
  -9   1   9      250.84      335.74     73.98 o 
  -8   1   9        1.96       71.56     80.25 o 
  -7   1   9      628.92      628.44     60.91 o 
  -6   1   9      414.54      441.12     63.65 o 
  -5   1   9     3838.90     3731.93     75.35 o 
  -4   1   9      681.71      610.80     47.73 o 
  -3   1   9      741.87      831.13     39.11 o 
  -2   1   9     2175.99     2241.73     48.02 o 
  -1   1   9     1154.69     1119.68     40.15 o 
   0   1   9     5661.44     5499.50     54.44 o 
   1   1   9     2075.56     1898.86     36.22 o 
   2   1   9       35.57       -0.14     28.74 o 
   3   1   9     4897.20     4950.58     67.51 o 
   4   1   9       88.65       80.28     34.86 o 
   5   1   9     2073.21     2093.46     57.46 o 
   6   1   9      568.28      633.46     45.44 o 
   7   1   9      218.24      279.55     44.93 o 
   8   1   9       42.29      240.29     58.92 o 
   9   1   9       30.38       50.63     78.12 o 
  10   1   9       41.37      132.53    102.51 o 
 -12   2   9     1149.35     1075.57    103.81 o 
 -11   2   9      576.15      498.04    168.55 o 
 -10   2   9       16.23       11.21     72.38 o 
  -9   2   9     8696.15     8784.88    166.04 o 
  -8   2   9     3582.27     3607.61    111.46 o 
  -7   2   9      794.80      776.18     58.49 o 
  -6   2   9       30.17       65.19     43.93 o 
  -5   2   9     4620.02     4625.90     76.78 o 
  -4   2   9      136.04       93.85     40.63 o 
  -3   2   9      496.93      456.96     31.53 o 
  -2   2   9       11.36       60.25     28.03 o 
  -1   2   9     1047.97      989.62     34.20 o 
   0   2   9        1.34        9.40     22.88 o 
   1   2   9       58.80       53.14     23.81 o 
   2   2   9      186.00      163.95     28.16 o 
   3   2   9      406.64      390.52     37.21 o 
   4   2   9       78.69        0.57     38.03 o 
   5   2   9     3020.39     3089.32     73.18 o 
   6   2   9      234.65      291.83     43.04 o 
   7   2   9     1097.86     1210.15     53.86 o 
   8   2   9     1353.91     1414.03     66.50 o 
   9   2   9       22.63      139.26     84.94 o 
  10   2   9       57.34       93.96     74.17 o 
 -12   3   9       37.59       57.14    157.78 o 
 -11   3   9       51.01       14.29     78.45 o 
 -10   3   9        0.21      -37.23     69.78 o 
  -9   3   9       82.58      103.04    103.01 o 
  -8   3   9       10.86       51.90     57.00 o 
  -7   3   9       79.63       51.08     63.87 o 
  -6   3   9      365.28      370.92     56.26 o 
  -5   3   9       44.71       49.96     42.33 o 
  -4   3   9      200.28      210.94     36.07 o 
  -3   3   9     4578.18     4549.88     62.96 o 
  -2   3   9       98.76      102.00     29.06 o 
  -1   3   9     9874.24     9448.96     83.24 o 
   0   3   9     1294.28     1283.62     33.80 o 
   1   3   9     3523.99     3483.84     49.68 o 
   2   3   9     4747.72     4727.17     63.24 o 
   3   3   9     1228.40     1262.61     46.24 o 
   4   3   9       77.70       87.60     39.68 o 
   5   3   9       59.08       93.55     37.59 o 
   6   3   9       98.33      130.96     41.31 o 
   7   3   9      144.94      139.64     45.81 o 
   8   3   9        1.11       58.81     63.22 o 
   9   3   9       64.37      134.47     58.21 o 
  10   3   9      737.73      800.97     70.07 o 
 -12   4   9       20.54        7.01     82.04 o 
 -11   4   9     3852.46     4003.68    129.08 o 
 -10   4   9      495.93      645.59    220.25 o 
  -9   4   9      465.98      446.78    113.49 o 
  -8   4   9        2.10        1.94     55.98 o 
  -7   4   9     3443.85     3642.20     99.75 o 
  -6   4   9      436.06      507.82     58.44 o 
  -5   4   9      198.67      120.65     64.04 o 
  -4   4   9      104.48      104.52     30.82 o 
  -3   4   9     5387.06     5415.44     58.61 o 
  -2   4   9     1240.19     1304.15     40.06 o 
  -1   4   9     1758.99     1763.97     37.29 o 
   0   4   9      587.58      538.64     25.06 o 
   1   4   9     1325.76     1316.11     40.58 o 
   2   4   9       70.33       63.80     40.07 o 
   3   4   9      708.01      698.16     36.03 o 
   4   4   9      104.99       72.30     36.87 o 
   5   4   9      169.54      127.65     36.70 o 
   6   4   9      105.80      103.55     45.91 o 
   7   4   9     2634.67     2818.70     67.67 o 
   8   4   9      733.97      713.61     69.18 o 
   9   4   9     2190.19     2396.99    159.29 o 
 -12   5   9       70.39      119.36    118.54 o 
 -11   5   9      108.89      234.98     81.73 o 
 -10   5   9       46.11       -3.78     73.37 o 
  -9   5   9        4.34     -109.83    155.14 o 
  -8   5   9      375.55      311.78    106.36 o 
  -7   5   9        1.43        8.11     52.79 o 
  -6   5   9      109.24      127.94     40.30 o 
  -5   5   9     1336.45     1406.87     99.28 o 
  -4   5   9      180.99      324.61    102.88 o 
  -3   5   9     3083.22     3021.72     98.46 o 
  -2   5   9     1062.13     1065.68     36.44 o 
  -1   5   9     4830.47     4883.61     58.52 o 
   0   5   9        1.06      -10.48     21.19 o 
   1   5   9     1543.06     1594.35     49.38 o 
   2   5   9     2469.65     2407.99     57.39 o 
   3   5   9     2591.22     2471.90     66.21 o 
   4   5   9     2424.51     2311.48     50.60 o 
   5   5   9      104.83      162.97     35.66 o 
   6   5   9      461.99      527.10     45.50 o 
   7   5   9        2.18      -50.92     53.11 o 
   8   5   9      116.82       61.21     58.00 o 
   9   5   9      122.02      100.90     60.27 o 
 -12   6   9        7.04       41.40    133.57 o 
 -11   6   9        2.57      -78.47     80.14 o 
 -10   6   9      220.92      181.77    260.96 o 
  -9   6   9     1567.35     1552.42    114.05 o 
  -8   6   9      497.98      488.81     58.55 o 
  -7   6   9      367.51      358.63     43.81 o 
  -6   6   9       80.70       38.86     91.24 o 
  -5   6   9    12309.27    12192.82    236.49 o 
  -4   6   9      425.90      503.44     93.56 o 
  -3   6   9     2312.02     2317.95    118.85 o 
  -2   6   9     1118.59     1163.89     92.64 o 
  -1   6   9       24.46       53.82     25.84 o 
   0   6   9        0.62        4.67     29.00 o 
   1   6   9       15.79       -4.38     32.37 o 
   2   6   9       21.32       30.72     36.36 o 
   3   6   9      567.34      618.86     48.64 o 
   4   6   9     1195.45     1136.99     56.96 o 
   5   6   9      385.30      394.93     32.36 o 
   6   6   9      226.26      167.56     52.91 o 
   7   6   9      128.66       31.56     55.03 o 
   8   6   9       48.40      170.11     59.82 o 
   9   6   9       52.09       48.30     73.19 o 
 -11   7   9      252.13      261.15     79.04 o 
 -10   7   9       26.34       24.98     69.29 o 
  -9   7   9       71.96      -20.86    101.73 o 
  -8   7   9        0.55      -15.83     41.53 o 
  -7   7   9      235.18      266.36     98.59 o 
  -6   7   9     2711.86     2466.40    147.90 o 
  -5   7   9     2029.56     1879.97    129.30 o 
  -4   7   9      161.53      177.53     85.83 o 
  -3   7   9     2676.23     2636.28    132.73 o 
  -2   7   9      126.20      104.60     76.60 o 
  -1   7   9      356.63      424.61     28.09 o 
   0   7   9       65.77       89.52     30.07 o 
   1   7   9      209.79      245.22     35.33 o 
   2   7   9     8613.33     8396.92    102.77 o 
   3   7   9     5944.98     6065.76    102.69 o 
   4   7   9      292.70      305.75     55.16 o 
   5   7   9      633.20      711.44     57.54 o 
   6   7   9        1.70      -17.65     53.78 o 
   7   7   9      191.02       18.34     78.65 o 
   8   7   9      119.60       75.37     67.87 o 
 -11   8   9      600.89      673.89     96.84 o 
 -10   8   9        0.46      -51.08     59.43 o 
  -9   8   9        3.57     -114.35    114.35 o 
  -8   8   9       91.32       92.54    104.66 o 
  -7   8   9    10500.04    10507.10    245.43 o 
  -6   8   9      157.55       25.50    236.25 o 
  -5   8   9       88.66       71.31     90.79 o 
  -4   8   9       66.40       52.43     88.95 o 
  -3   8   9      447.70      390.62    179.48 o 
  -2   8   9       17.01       56.42     80.65 o 
  -1   8   9       90.33       89.39     30.36 o 
   0   8   9      125.41      164.14     33.43 o 
   1   8   9     3375.77     3288.71     62.50 o 
   2   8   9       22.95       57.86     44.91 o 
   3   8   9     1037.97     1002.46     58.92 o 
   4   8   9      162.26      205.04     54.76 o 
   5   8   9     1216.17     1048.79     85.51 o 
   6   8   9     1022.64      910.31     70.23 o 
   7   8   9      548.28      590.85     71.26 o 
   8   8   9      156.24      105.19     80.85 o 
 -10   9   9      384.14       91.79    348.11 o 
  -9   9   9      202.35      116.06    113.28 o 
  -8   9   9      121.64      116.95    116.01 o 
  -7   9   9       20.75      117.03    110.77 o 
  -6   9   9       84.66       99.04    105.46 o 
  -5   9   9       33.13      -17.84    100.95 o 
  -4   9   9     2692.22     2758.53    157.74 o 
  -3   9   9     2376.83     2209.07    120.17 o 
  -2   9   9     1944.77     1800.65    128.94 o 
  -1   9   9     2377.97     2383.61     55.48 o 
   0   9   9     4352.06     4114.00    112.78 o 
   1   9   9      995.46     1050.08     63.69 o 
   2   9   9      477.08      423.41     59.11 o 
   3   9   9     1275.91     1170.67     94.06 o 
   4   9   9       39.16       -3.25    121.19 o 
   5   9   9       33.46      -76.56    127.84 o 
   6   9   9      494.67      380.29    115.48 o 
   7   9   9      490.76      582.74     85.71 o 
   8   9   9       12.92      -76.72     76.72 o 
 -10  10   9      183.06       95.10    436.60 o 
  -9  10   9     3497.00     3520.89    242.09 o 
  -8  10   9       11.04     -114.24    117.20 o 
  -7  10   9        5.28       96.61    114.14 o 
  -6  10   9      405.32      378.81    115.64 o 
  -5  10   9      489.28      411.17    117.71 o 
  -4  10   9       34.17       15.36     96.61 o 
  -3  10   9      832.06      721.82    100.83 o 
  -2  10   9     1984.73     1867.90     72.51 o 
  -1  10   9     1310.95     1327.90     68.73 o 
   0  10   9      374.48      361.14     52.22 o 
   1  10   9       33.86       43.54     53.41 o 
   2  10   9       23.35       75.25     73.11 o 
   3  10   9      989.63     1058.26    123.11 o 
   4  10   9      273.44      145.27     81.84 o 
   5  10   9      543.81      483.58    142.60 o 
   6  10   9      217.70      303.87    141.92 o 
   7  10   9      719.02      923.88     90.67 o 
  -9  11   9      282.63      155.27    131.41 o 
  -8  11   9        8.80       12.41    112.72 o 
  -7  11   9        0.42      103.95    112.39 o 
  -6  11   9      199.49      290.74    109.31 o 
  -5  11   9       49.66       90.07    112.05 o 
  -4  11   9       85.58       99.10     96.12 o 
  -3  11   9      230.77      243.25     60.59 o 
  -2  11   9       64.85        2.17     93.37 o 
  -1  11   9     2725.04     2761.23    124.29 o 
   0  11   9     2317.88     2392.78     82.46 o 
   1  11   9     1026.28     1097.40     90.44 o 
   2  11   9      241.74      149.87     80.40 o 
   3  11   9       33.56      -75.74     75.74 o 
   4  11   9      488.92      402.35    158.60 o 
   5  11   9     1019.69      898.44    127.55 o 
   6  11   9      160.06       70.12    138.58 o 
  -8  12   9      282.40      270.29    128.56 o 
  -7  12   9     2077.63     2248.47    170.63 o 
  -6  12   9       44.48       93.62    141.92 o 
  -5  12   9     1429.30     1427.05    146.59 o 
  -4  12   9     1492.64     1474.66    126.24 o 
  -3  12   9     2013.00     1864.14    129.27 o 
  -2  12   9      320.38       19.26    101.01 o 
  -1  12   9      197.53      143.50     48.57 o 
   0  12   9     1145.82     1200.18     66.04 o 
   1  12   9        7.86       80.97     80.34 o 
   2  12   9       17.61      -27.73     75.81 o 
   3  12   9     1382.67     1468.93    133.73 o 
   4  12   9       25.69       19.51    275.48 o 
   5  12   9        8.47       11.69    133.57 o 
  -7  13   9        6.07       75.38    117.06 o 
  -6  13   9       46.38       94.38    125.22 o 
  -5  13   9      374.32      450.69    119.49 o 
  -4  13   9      347.53      340.27    109.33 o 
  -3  13   9       14.62      160.46    104.58 o 
  -2  13   9       30.67       69.67    103.08 o 
  -1  13   9      486.69      524.47    124.56 o 
   0  13   9        0.38      106.32     82.53 o 
   1  13   9      215.73      341.37     85.76 o 
   2  13   9      480.15      464.28     88.65 o 
   3  13   9      679.69      636.97    132.14 o 
   4  13   9      150.74      -50.09    295.52 o 
   5  13   9      935.59      155.27    372.32 o 
  -6  14   9      149.55      100.44    127.97 o 
  -5  14   9     2049.97     2084.20    150.66 o 
  -4  14   9        3.99        2.40    107.16 o 
  -3  14   9      135.04       73.09    109.46 o 
  -2  14   9      797.56      692.45    129.11 o 
  -1  14   9      121.55       44.02    132.73 o 
   0  14   9       10.18      -83.09     83.09 o 
   1  14   9       39.84       99.83    115.64 o 
   2  14   9      418.61      469.77    128.82 o 
   3  14   9       19.99     -277.15    277.15 o 
  -4  15   9      448.01      378.90    120.28 o 
  -3  15   9      365.67      494.66    118.03 o 
  -2  15   9        4.36       20.75    108.72 o 
  -1  15   9      266.73      392.09    118.12 o 
   0  15   9       88.70        8.55    117.27 o 
   1  15   9      348.53      328.91    267.14 o 
 -12   0  10       61.54      -56.77    123.55 o 
 -10   0  10     2470.46     2312.40    151.93 o 
  -8   0  10     1641.53     1954.31    204.53 o 
  -6   0  10     2681.32     2991.76    196.18 o 
  -4   0  10     3215.12     2895.09    121.88 o 
  -2   0  10      550.72      696.79     66.25 o 
   0   0  10    29476.77    29613.53    214.77 o 
   2   0  10       71.10       75.45     52.16 o 
   4   0  10      222.37      162.22     76.63 o 
   6   0  10        0.11        0.01     58.96 o 
   8   0  10      682.30      681.03    135.15 o 
 -12   1  10     2330.16     2554.23    132.08 o 
 -11   1  10      793.76      877.17     88.53 o 
 -10   1  10     2746.57     3192.86    261.47 o 
  -9   1  10        8.77      340.33    165.34 o 
  -8   1  10     2561.86     2672.17     97.12 o 
  -7   1  10       36.70       68.37     86.76 o 
  -6   1  10       62.27       50.45     39.89 o 
  -5   1  10        4.18      -45.61     45.61 o 
  -4   1  10       44.92       20.12     34.09 o 
  -3   1  10      490.53      511.47     30.48 o 
  -2   1  10       12.04       27.55     25.67 o 
  -1   1  10     2371.70     2314.50     46.51 o 
   0   1  10     5605.81     5920.53     58.83 o 
   1   1  10       72.40       54.40     28.05 o 
   2   1  10      277.95      257.38     32.42 o 
   3   1  10       98.11       50.77     37.14 o 
   4   1  10      453.70      485.58     40.33 o 
   5   1  10      276.59      344.02     42.91 o 
   6   1  10      447.25      429.89     53.48 o 
   7   1  10     1723.62     1975.91     63.24 o 
   8   1  10     1845.58     2044.83    104.12 o 
   9   1  10      586.82      699.79    117.39 o 
 -12   2  10        8.06      112.30     89.35 o 
 -11   2  10        1.56       -0.85     81.74 o 
 -10   2  10        0.16      -17.70    103.73 o 
  -9   2  10      241.41      196.67    103.97 o 
  -8   2  10     1544.44     1747.07    120.01 o 
  -7   2  10      267.72      187.90     59.02 o 
  -6   2  10     3346.18     3334.11     77.83 o 
  -5   2  10     2525.64     2495.95     77.88 o 
  -4   2  10        4.73       13.33     32.58 o 
  -3   2  10     4103.70     4133.10     61.13 o 
  -2   2  10     7364.07     7292.71     81.82 o 
  -1   2  10      102.79      106.36     28.63 o 
   0   2  10     1299.15     1389.97     41.63 o 
   1   2  10     4973.10     4971.28     54.56 o 
   2   2  10      440.54      414.79     32.48 o 
   3   2  10        0.69      -36.69     36.69 o 
   4   2  10      272.25      271.42     38.31 o 
   5   2  10      182.68      191.91     41.82 o 
   6   2  10      854.16      863.14     48.14 o 
   7   2  10      361.33      452.41     65.94 o 
   8   2  10      454.20      570.93    103.49 o 
   9   2  10      394.18      479.62    109.28 o 
 -12   3  10      336.89      346.40     86.72 o 
 -11   3  10       51.50       54.78    140.25 o 
 -10   3  10      164.49      154.05     72.94 o 
  -9   3  10      274.15      278.76     77.90 o 
  -8   3  10     2155.00     2288.74    127.44 o 
  -7   3  10        1.13      -16.55     54.78 o 
  -6   3  10     1397.78     1417.48     73.32 o 
  -5   3  10      193.18      186.32     37.74 o 
  -4   3  10      300.06      252.16     37.28 o 
  -3   3  10      942.79      971.92     46.25 o 
  -2   3  10       74.25      121.68     40.73 o 
  -1   3  10     1215.97     1243.76     48.69 o 
   0   3  10       49.97       35.84     27.44 o 
   1   3  10     2550.40     2561.24     42.77 o 
   2   3  10     3533.37     3539.56     61.94 o 
   3   3  10       15.47       46.05     34.62 o 
   4   3  10     3406.45     3529.69     71.47 o 
   5   3  10      249.60      266.05     39.74 o 
   6   3  10      268.03      298.31     43.23 o 
   7   3  10      663.06      706.19     62.00 o 
   8   3  10      136.94      136.37     77.83 o 
   9   3  10       24.86      156.72     63.84 o 
 -12   4  10      150.39      187.62     91.83 o 
 -11   4  10       22.52       90.06     79.31 o 
 -10   4  10       41.16       56.13     71.24 o 
  -9   4  10      215.07      126.76     82.28 o 
  -8   4  10      131.76       79.99    117.70 o 
  -7   4  10      523.70      543.14     57.38 o 
  -6   4  10     2763.30     2780.23    174.02 o 
  -5   4  10      615.38      642.43     37.87 o 
  -4   4  10    16527.79    16219.24    323.65 o 
  -3   4  10      463.67      504.76     36.15 o 
  -2   4  10      450.78      479.65     35.94 o 
  -1   4  10     3554.65     3582.12     47.53 o 
   0   4  10      402.46      390.36     26.64 o 
   1   4  10       72.38      100.00     34.62 o 
   2   4  10      653.01      704.61     45.68 o 
   3   4  10      260.23      215.64     44.61 o 
   4   4  10       73.06       82.50     35.71 o 
   5   4  10       15.69       -6.17     36.74 o 
   6   4  10     1350.72     1319.15     54.41 o 
   7   4  10       39.95       33.36     85.20 o 
   8   4  10      308.43      393.01     60.20 o 
   9   4  10        0.12      -55.11    100.68 o 
 -12   5  10      240.51      274.53    132.73 o 
 -11   5  10      451.41      555.56     86.51 o 
 -10   5  10     3904.10     4172.20    247.94 o 
  -9   5  10      216.74      252.06     67.75 o 
  -8   5  10      419.56      403.05     60.66 o 
  -7   5  10      746.53      801.81     56.44 o 
  -6   5  10     1221.13     1250.46     54.70 o 
  -5   5  10       77.26      -31.46    105.41 o 
  -4   5  10       42.51       27.75     57.08 o 
  -3   5  10      211.90      211.57     31.89 o 
  -2   5  10      165.74      162.27     29.85 o 
  -1   5  10       17.76       -1.67     25.00 o 
   0   5  10      178.04      178.32     25.65 o 
   1   5  10      234.26      226.62     36.45 o 
   2   5  10        5.53        5.12     40.78 o 
   3   5  10      918.88      881.74     52.65 o 
   4   5  10     1191.64     1153.45     58.24 o 
   5   5  10     5103.79     5266.87     71.07 o 
   6   5  10     1138.90     1237.78     64.14 o 
   7   5  10      472.47      467.42     60.57 o 
   8   5  10      746.42      814.62    128.65 o 
   9   5  10       94.90      121.67     74.83 o 
 -11   6  10       72.40      100.45     77.18 o 
 -10   6  10      182.22      268.47     72.52 o 
  -9   6  10        1.97      -94.99    142.02 o 
  -8   6  10       74.87       30.17     52.31 o 
  -7   6  10       10.57      -37.22     96.74 o 
  -6   6  10     2531.31     2543.75    144.76 o 
  -5   6  10     2288.80     2323.97    143.60 o 
  -4   6  10      266.79      251.67     68.44 o 
  -3   6  10        6.67       28.25     72.43 o 
  -2   6  10     9721.32     9745.34    118.32 o 
  -1   6  10     3488.51     3300.35     45.31 o 
   0   6  10     2484.47     2429.67     54.20 o 
   1   6  10     3245.89     3229.69     63.32 o 
   2   6  10      325.72      350.30     49.16 o 
   3   6  10      377.98      392.43     48.58 o 
   4   6  10     1416.55     1448.25     61.02 o 
   5   6  10       13.10      -27.36     50.38 o 
   6   6  10       25.86       14.51     56.25 o 
   7   6  10       33.73      -21.37    119.59 o 
   8   6  10      965.62      943.38     78.43 o 
 -11   7  10     1511.29     1574.37    106.02 o 
 -10   7  10     4318.47     4476.24    342.76 o 
  -9   7  10        9.26      -84.51    122.54 o 
  -8   7  10      700.92      707.70    121.81 o 
  -7   7  10      102.42      122.88    104.77 o 
  -6   7  10       34.11       17.04     97.50 o 
  -5   7  10      166.64      165.05     92.28 o 
  -4   7  10      322.17      333.05     78.97 o 
  -3   7  10      800.14      818.24    129.39 o 
  -2   7  10      574.05      607.69     93.01 o 
  -1   7  10      345.17      352.03     25.17 o 
   0   7  10      333.90      338.24     34.59 o 
   1   7  10        8.13        9.14     43.46 o 
   2   7  10      958.98      884.65     55.11 o 
   3   7  10     1491.33     1389.79     63.43 o 
   4   7  10      645.90      695.90    112.50 o 
   5   7  10       21.27       34.82     58.84 o 
   6   7  10      522.76      549.24    110.52 o 
   7   7  10      204.03      179.67     67.18 o 
   8   7  10     3032.61     3240.87    147.93 o 
 -11   8  10       20.43       30.05    141.92 o 
 -10   8  10      415.13      157.89    461.65 o 
  -9   8  10     1089.04      950.37    136.89 o 
  -8   8  10     1304.29     1191.29    181.99 o 
  -7   8  10     1523.34     1517.07    136.40 o 
  -6   8  10        2.17       39.59    102.87 o 
  -5   8  10       79.40        5.78     99.83 o 
  -4   8  10     5782.37     5830.80    151.70 o 
  -3   8  10     2784.96     2758.97    133.81 o 
  -2   8  10       74.67       73.66     92.66 o 
  -1   8  10      227.27      258.21     52.54 o 
   0   8  10     3478.96     3484.88    106.40 o 
   1   8  10       15.43       57.90     53.28 o 
   2   8  10      263.39      296.62     59.82 o 
   3   8  10        0.51      -50.33     61.45 o 
   4   8  10       60.65       76.88     97.82 o 
   5   8  10       22.38      -52.36     76.36 o 
   6   8  10      133.93       69.10     63.03 o 
   7   8  10       50.38       65.47     75.43 o 
 -10   9  10      204.79     -111.81    177.81 o 
  -9   9  10       19.28     -106.96    106.96 o 
  -8   9  10      364.60      542.22    125.50 o 
  -7   9  10      462.64      433.93    109.06 o 
  -6   9  10     1331.31     1226.79    130.05 o 
  -5   9  10      854.21      985.05    119.00 o 
  -4   9  10      913.82      926.09     97.89 o 
  -3   9  10      235.59      215.71     96.33 o 
  -2   9  10      372.27      414.16    100.68 o 
  -1   9  10       85.09       64.40     45.84 o 
   0   9  10        0.93       18.97     49.34 o 
   1   9  10        9.89      -53.87     53.87 o 
   2   9  10      895.82     1031.37     71.02 o 
   3   9  10      532.73      487.50     78.56 o 
   4   9  10     2805.80     2507.59     98.99 o 
   5   9  10     1138.93     1176.07     90.67 o 
   6   9  10        9.06       30.03     66.09 o 
   7   9  10     1051.27     1197.01    111.00 o 
 -10  10  10       77.85       41.76    464.98 o 
  -9  10  10      289.91      186.71    118.48 o 
  -8  10  10      661.20      745.78    126.00 o 
  -7  10  10      148.49      133.87    115.97 o 
  -6  10  10     4161.63     4234.06    176.83 o 
  -5  10  10      467.44      367.04    108.55 o 
  -4  10  10       10.81        1.73     88.60 o 
  -3  10  10      309.83      307.11     95.88 o 
  -2  10  10      606.58      655.19    111.80 o 
  -1  10  10       25.83       25.99     44.84 o 
   0  10  10      105.84       63.66     50.68 o 
   1  10  10       39.11        9.82     54.52 o 
   2  10  10      398.93      514.06     66.12 o 
   3  10  10       87.97       29.74    101.79 o 
   4  10  10      961.91      986.46    120.73 o 
   5  10  10      394.24      411.21     84.33 o 
   6  10  10      128.21       98.55     92.00 o 
  -9  11  10       21.50     -107.29    117.06 o 
  -8  11  10     1738.11     1712.79    160.51 o 
  -7  11  10      465.27      524.75    127.16 o 
  -6  11  10     1628.19     1603.88    146.33 o 
  -5  11  10     1754.46     1610.95    122.42 o 
  -4  11  10      100.52      154.44     96.84 o 
  -3  11  10      341.06      288.26     93.11 o 
  -2  11  10       32.21       55.10    103.76 o 
  -1  11  10      810.88      758.86     57.65 o 
   0  11  10      459.74      407.41     56.98 o 
   1  11  10      293.24      419.47     93.14 o 
   2  11  10       80.73      102.24     63.31 o 
   3  11  10        2.87       -4.34     65.79 o 
   4  11  10     1507.21     1472.57    188.69 o 
   5  11  10       49.21      -30.57     91.22 o 
   6  11  10      836.10     1018.71    133.57 o 
  -8  12  10        5.61       74.39    127.61 o 
  -7  12  10       78.92      247.40    121.25 o 
  -6  12  10      107.49      140.84    119.17 o 
  -5  12  10        5.88      -79.24     95.86 o 
  -4  12  10     2429.60     2480.66    150.58 o 
  -3  12  10     1511.13     1386.25    122.75 o 
  -2  12  10       13.38       -1.57    107.39 o 
  -1  12  10      209.62      133.61    107.69 o 
   0  12  10     2405.54     2439.27     83.37 o 
   1  12  10        4.83      -57.97     57.97 o 
   2  12  10      360.73      372.05     67.84 o 
   3  12  10      249.44      314.44    143.11 o 
   4  12  10       58.27      108.58     89.62 o 
   5  12  10       23.95      -73.46     87.36 o 
  -7  13  10        0.69        9.48    129.27 o 
  -6  13  10      536.59      557.63    133.95 o 
  -5  13  10      177.93      134.24    114.88 o 
  -4  13  10       10.14        9.38    104.39 o 
  -3  13  10      580.57      539.84    106.66 o 
  -2  13  10      287.19      338.24    116.80 o 
  -1  13  10     1659.60     1990.70    154.39 o 
   0  13  10      142.08      169.12     55.59 o 
   1  13  10       33.50       25.21     60.76 o 
   2  13  10       31.85      -37.20     73.05 o 
   3  13  10      421.42      317.01    137.69 o 
   4  13  10        6.20      -65.11    115.20 o 
  -5  14  10       40.03      112.50    129.29 o 
  -4  14  10       13.88      150.81    125.36 o 
  -3  14  10      279.41      215.81    113.68 o 
  -2  14  10     4769.17     4912.81    205.79 o 
  -1  14  10      188.90      339.19    123.93 o 
   0  14  10       82.68       88.86     62.63 o 
   1  14  10       15.01       -5.35     70.15 o 
   2  14  10      145.12      128.35     79.28 o 
  -2  15  10      137.81       93.45    106.32 o 
  -1  15  10        4.89       47.54    119.56 o 
 -11   0  11      651.74      482.52    126.89 o 
  -9   0  11        9.66      332.26    402.37 o 
  -7   0  11       54.80      209.98    248.77 o 
  -5   0  11       18.84        1.67     78.47 o 
  -3   0  11        7.03        8.06     43.61 o 
  -1   0  11     1779.31     1636.26     99.95 o 
   1   0  11     1560.12     1490.40     76.74 o 
   3   0  11     6950.74     6950.83    108.07 o 
   5   0  11     2399.11     2543.56    113.26 o 
   7   0  11       39.15       89.35    164.60 o 
   9   0  11      437.05      537.67    110.38 o 
 -12   1  11      621.99      608.05     95.03 o 
 -11   1  11      120.59      116.01     82.41 o 
 -10   1  11     1604.52     1580.34    124.39 o 
  -9   1  11       24.51      132.54     97.84 o 
  -8   1  11       21.17       30.56    144.55 o 
  -7   1  11     5829.81     5979.73    104.32 o 
  -6   1  11     1496.10     1693.21    123.12 o 
  -5   1  11     1347.30     1341.12     70.65 o 
  -4   1  11      824.80      815.56     47.40 o 
  -3   1  11      658.08      682.35     41.11 o 
  -2   1  11      823.58      801.26     39.57 o 
  -1   1  11      690.49      744.90     35.37 o 
   0   1  11        7.99      -32.92     32.92 o 
   1   1  11      388.66      380.28     33.86 o 
   2   1  11      619.81      590.67     40.50 o 
   3   1  11      158.96      148.92     36.33 o 
   4   1  11       15.26       12.87     38.20 o 
   5   1  11      175.00      244.38     63.50 o 
   6   1  11      218.26      261.13     64.11 o 
   7   1  11       38.01      138.58     92.99 o 
   8   1  11      137.08      115.33     59.31 o 
   9   1  11      457.19      613.01    135.31 o 
 -12   2  11      395.66      287.65     91.49 o 
 -11   2  11      208.04      250.10     84.86 o 
 -10   2  11       17.44       26.88     74.99 o 
  -9   2  11      411.27      351.19     72.09 o 
  -8   2  11       35.45       68.91     65.28 o 
  -7   2  11      275.95      283.46     61.65 o 
  -6   2  11       69.44       18.86     76.23 o 
  -5   2  11      140.24       91.01     39.43 o 
  -4   2  11      670.93      666.57     41.95 o 
  -3   2  11     2163.83     2316.33     80.48 o 
  -2   2  11     1481.53     1524.74     80.77 o 
  -1   2  11      587.79      689.17     43.43 o 
   0   2  11       20.16       33.90     30.08 o 
   1   2  11     6373.03     6388.40     68.26 o 
   2   2  11      456.86      463.74     40.14 o 
   3   2  11      170.73      111.35     35.47 o 
   4   2  11       42.13       85.07     43.30 o 
   5   2  11     1641.92     1744.69     92.06 o 
   6   2  11      245.63      326.09     49.43 o 
   7   2  11      835.98      842.45     52.61 o 
   8   2  11        0.24       91.19     78.15 o 
   9   2  11      272.66      367.63     65.88 o 
 -12   3  11        8.27       -4.55     85.96 o 
 -11   3  11     1453.75     1568.61    103.80 o 
 -10   3  11      304.82      305.74     80.63 o 
  -9   3  11     1760.52     1632.16    189.91 o 
  -8   3  11     3863.27     3927.81    236.69 o 
  -7   3  11      190.16      227.40    175.20 o 
  -6   3  11      157.19      148.52     73.57 o 
  -5   3  11      510.92      514.22     44.57 o 
  -4   3  11      135.26      139.13     38.22 o 
  -3   3  11     4151.06     4202.86    109.90 o 
  -2   3  11       76.17      122.64     66.97 o 
  -1   3  11     1317.45     1287.86     52.65 o 
   0   3  11       59.75       74.57     28.17 o 
   1   3  11        0.92       12.90     33.10 o 
   2   3  11      341.44      339.00     44.31 o 
   3   3  11      149.93      124.37     37.19 o 
   4   3  11      707.85      687.92     42.62 o 
   5   3  11       72.16      113.01     49.46 o 
   6   3  11       49.90       80.76     66.99 o 
   7   3  11      807.47      894.37     72.90 o 
   8   3  11        3.37       38.49     59.74 o 
 -12   4  11        2.61      -81.36     81.36 o 
 -11   4  11     2023.92     2047.84    272.98 o 
 -10   4  11       25.61       31.11     71.55 o 
  -9   4  11       28.47      -65.33     65.33 o 
  -8   4  11      108.67       59.20     59.36 o 
  -7   4  11       95.69       72.75    114.68 o 
  -6   4  11       30.37       34.09     34.43 o 
  -5   4  11      383.55      367.04     37.32 o 
  -4   4  11       11.86      -12.59     33.78 o 
  -3   4  11     1853.70     1847.88     58.37 o 
  -2   4  11       28.32       50.64     31.21 o 
  -1   4  11     5512.64     5539.53     69.03 o 
   0   4  11      227.90      248.54     30.18 o 
   1   4  11      880.77      790.14     50.05 o 
   2   4  11     5218.58     5104.21     80.21 o 
   3   4  11      281.06      305.17     48.01 o 
   4   4  11      283.02      273.95     39.19 o 
   5   4  11      766.27      831.89     45.93 o 
   6   4  11      400.95      440.67     58.89 o 
   7   4  11     1913.62     2056.28     77.96 o 
   8   4  11       14.54       26.38     72.63 o 
 -11   5  11      619.20      744.89     87.04 o 
 -10   5  11       29.50      -33.60     66.51 o 
  -9   5  11     1089.65     1025.41    192.76 o 
  -8   5  11     5013.35     5209.05    266.45 o 
  -7   5  11      266.94      298.52     56.19 o 
  -6   5  11     1320.47     1282.16    164.46 o 
  -5   5  11     4269.72     4045.40    151.14 o 
  -4   5  11     3728.22     3748.78    149.68 o 
  -3   5  11     5661.89     5585.13     89.01 o 
  -2   5  11      860.59      828.59     45.55 o 
  -1   5  11        8.77       15.38     27.56 o 
   0   5  11      619.02      600.28     31.37 o 
   1   5  11     1131.90     1079.65     54.06 o 
   2   5  11      566.60      550.62     51.06 o 
   3   5  11      287.05      303.52     49.93 o 
   4   5  11     1133.89     1138.97     60.06 o 
   5   5  11      475.93      462.38     54.47 o 
   6   5  11       83.10      118.36     55.12 o 
   7   5  11       47.68       69.35    107.61 o 
   8   5  11      110.63      209.29     70.51 o 
 -11   6  11      129.01       44.38     72.17 o 
 -10   6  11       72.96      -10.13     65.43 o 
  -9   6  11      117.86      107.16     78.47 o 
  -8   6  11      471.88      275.25    185.33 o 
  -7   6  11       40.71       55.18     99.36 o 
  -6   6  11      631.59      657.39    109.33 o 
  -5   6  11      221.32      251.35     67.26 o 
  -4   6  11      782.00      823.44     80.99 o 
  -3   6  11        3.13      -70.96     70.96 o 
  -2   6  11      454.13      436.67     46.05 o 
  -1   6  11     5118.03     4977.92     56.12 o 
   0   6  11       21.43       15.25     33.77 o 
   1   6  11     7376.25     7281.38    100.32 o 
   2   6  11     4094.70     4007.20     87.67 o 
   3   6  11      443.36      440.78     60.07 o 
   4   6  11      211.44      228.68     58.15 o 
   5   6  11     3666.57     3608.15    111.21 o 
   6   6  11      153.15       51.35    127.26 o 
   7   6  11      516.81      433.05     69.71 o 
   8   6  11      150.67      169.03     83.04 o 
 -11   7  11        7.73        1.67    135.24 o 
 -10   7  11      284.66      110.19    135.24 o 
  -9   7  11      914.70      778.98    129.39 o 
  -8   7  11      522.38      565.80    119.56 o 
  -7   7  11     2340.21     2311.78    142.57 o 
  -6   7  11      173.88      188.03    102.87 o 
  -5   7  11     2996.39     2875.18    115.59 o 
  -4   7  11     1348.76     1415.79     95.24 o 
  -3   7  11      997.58      983.74     99.66 o 
  -2   7  11        2.83       -5.39     34.79 o 
  -1   7  11       31.74        6.95     27.59 o 
   0   7  11       53.94       15.13     51.09 o 
   1   7  11      203.57      143.98     55.91 o 
   2   7  11        0.29      -56.97     56.97 o 
   3   7  11      318.35      379.53    118.00 o 
   4   7  11     1797.53     1765.73     91.92 o 
   5   7  11     1231.05     1187.24     87.47 o 
   6   7  11       77.13      112.52     64.76 o 
   7   7  11      145.49      150.50     80.07 o 
 -10   8  11      414.38      499.21    150.26 o 
  -9   8  11      562.81      472.03    225.40 o 
  -8   8  11      465.72      410.72    121.99 o 
  -7   8  11       20.48       51.08     98.78 o 
  -6   8  11        9.14       22.45    102.85 o 
  -5   8  11      689.64      653.91     93.36 o 
  -4   8  11        2.53       78.03     76.92 o 
  -3   8  11       31.87      -11.83     83.03 o 
  -2   8  11        1.53        0.95     85.53 o 
  -1   8  11       41.79       20.90     48.82 o 
   0   8  11       96.22       42.29     50.53 o 
   1   8  11      853.33      774.71     79.29 o 
   2   8  11        3.79      -71.94     88.68 o 
   3   8  11     6308.55     6306.03    173.53 o 
   4   8  11      756.88      688.16     76.98 o 
   5   8  11      197.71      287.57     66.21 o 
   6   8  11       43.58       37.77     66.90 o 
   7   8  11      193.58      278.31     81.88 o 
 -10   9  11      236.33      -95.17    140.25 o 
  -9   9  11     2416.78     2508.47    181.25 o 
  -8   9  11      222.03      260.01    120.13 o 
  -7   9  11      900.69      930.06    128.44 o 
  -6   9  11      986.14      973.78    129.66 o 
  -5   9  11       94.03      156.16     84.51 o 
  -4   9  11      488.30      566.57     95.32 o 
  -3   9  11      764.76      784.68    106.23 o 
  -2   9  11      136.00      127.87     90.15 o 
  -1   9  11      315.16      379.34     50.43 o 
   0   9  11      461.81      503.40     56.82 o 
   1   9  11      571.01      595.11     62.97 o 
   2   9  11     1427.71     1359.44     76.25 o 
   3   9  11       63.46       36.50     67.16 o 
   4   9  11       23.85      -25.77     69.38 o 
   5   9  11      576.61      507.39     77.74 o 
   6   9  11      313.65      332.56     84.78 o 
  -9  10  11      740.21      694.97    217.05 o 
  -8  10  11      148.06      260.82    123.06 o 
  -7  10  11      825.87      971.49    141.92 o 
  -6  10  11        5.51      -58.03    109.65 o 
  -5  10  11       28.05       53.92    105.41 o 
  -4  10  11      183.33      127.48     86.85 o 
  -3  10  11      470.38      495.08     98.92 o 
  -2  10  11      451.43      455.52    109.33 o 
  -1  10  11     1027.01     1076.91     70.83 o 
   0  10  11      224.43      183.80     52.62 o 
   1  10  11     4818.99     4966.61    105.66 o 
   2  10  11       89.04      -41.31     62.73 o 
   3  10  11      171.84       62.24    132.41 o 
   4  10  11      140.99      107.70     68.33 o 
   5  10  11      359.58      297.66     93.81 o 
   6  10  11       34.60       61.23     94.09 o 
  -8  11  11      172.26      149.51    124.77 o 
  -7  11  11      226.02      408.77    127.79 o 
  -6  11  11      476.10      404.69    122.56 o 
  -5  11  11      937.42      905.18    126.00 o 
  -4  11  11      776.56      739.03    118.59 o 
  -3  11  11      101.09      135.75     95.42 o 
  -2  11  11       39.61       48.48    103.67 o 
  -1  11  11      669.78      955.84    129.39 o 
   0  11  11      195.05      251.56     55.44 o 
   1  11  11        4.05      -35.55     60.05 o 
   2  11  11       45.73      -29.08     62.23 o 
   3  11  11        1.08       -5.76     69.42 o 
   4  11  11      163.63      148.51     87.66 o 
   5  11  11        1.05        0.03     94.33 o 
  -7  12  11       19.62      104.67    116.95 o 
  -6  12  11      346.42      397.85    128.65 o 
  -5  12  11        6.08      104.94    167.80 o 
  -4  12  11        9.84       40.15    108.71 o 
  -3  12  11       48.64       50.29     93.54 o 
  -2  12  11       67.24      122.63    109.96 o 
  -1  12  11     2084.72     2223.28    207.87 o 
   0  12  11      126.46      153.07     55.75 o 
   1  12  11        2.97      -60.03     60.61 o 
   2  12  11      163.95       36.82     85.77 o 
   3  12  11      691.00      665.70    208.68 o 
   4  12  11      164.93      169.32     90.17 o 
  -6  13  11      231.25      222.38    131.16 o 
  -5  13  11     1021.82      970.25    136.76 o 
  -4  13  11      583.32      620.42    130.48 o 
  -3  13  11     1038.75     1092.73    146.33 o 
  -2  13  11       53.59       15.44    112.43 o 
  -1  13  11       24.30       37.82    108.04 o 
   0  13  11      119.01      138.46     60.05 o 
   1  13  11       57.35      164.62    120.66 o 
   2  13  11      390.37      235.14    124.29 o 
   3  13  11       61.22        8.10     82.72 o 
  -4  14  11       74.50       56.62    119.36 o 
  -3  14  11      379.14      364.55    132.97 o 
  -2  14  11       13.56       80.14    125.22 o 
  -1  14  11      248.62      288.93    128.18 o 
   0  14  11       31.25       42.35    121.77 o 
   1  14  11     1069.00      974.05     85.59 o 
 -12   0  12      172.03      131.90    126.89 o 
 -10   0  12     3551.23     3739.91    180.32 o 
  -8   0  12      962.52      971.71    116.87 o 
  -6   0  12      419.61      350.62     91.83 o 
  -4   0  12      199.65      250.44     81.81 o 
  -2   0  12      393.19      391.79     61.97 o 
   0   0  12      885.16      982.98     97.48 o 
   2   0  12       14.80       22.12     48.60 o 
   4   0  12      485.93      490.83    109.41 o 
   6   0  12     5335.39     5409.13    258.10 o 
   8   0  12     1164.56     1233.00    124.55 o 
 -12   1  12        1.72       -9.16     87.15 o 
 -11   1  12        2.41       -9.34     83.80 o 
 -10   1  12       19.77       -5.72    155.27 o 
  -9   1  12      102.53       97.85     76.09 o 
  -8   1  12        2.59       28.47     67.01 o 
  -7   1  12      201.70      214.97     66.07 o 
  -6   1  12      351.91      293.69     64.13 o 
  -5   1  12      127.08      159.67     60.38 o 
  -4   1  12      344.03      396.55     47.47 o 
  -3   1  12     3285.62     3249.20     62.76 o 
  -2   1  12     3766.35     3668.78    101.80 o 
  -1   1  12     2066.06     2010.44     55.89 o 
   0   1  12     6979.74     6919.18     84.84 o 
   1   1  12      738.79      712.17     44.30 o 
   2   1  12      147.81      188.60     41.66 o 
   3   1  12      190.55      176.73     38.07 o 
   4   1  12      167.33      174.42     55.77 o 
   5   1  12      489.20      531.04     63.28 o 
   6   1  12        3.35      131.32     96.65 o 
   7   1  12      395.14      562.75    134.10 o 
   8   1  12        0.87       79.61     79.19 o 
 -12   2  12     1333.13     1408.74    110.27 o 
 -11   2  12      325.94      512.39     88.45 o 
 -10   2  12        9.44      164.06     80.35 o 
  -9   2  12       78.31       97.06     71.55 o 
  -8   2  12     1095.10     1035.15    111.37 o 
  -7   2  12      233.26      217.95     89.15 o 
  -6   2  12     2619.03     2744.93     97.39 o 
  -5   2  12      494.11      501.29     57.84 o 
  -4   2  12      562.59      563.50     49.88 o 
  -3   2  12        2.80      -33.30     33.30 o 
  -2   2  12      196.39      275.17     72.21 o 
  -1   2  12      123.27      114.06     35.26 o 
   0   2  12      106.05      131.44     36.43 o 
   1   2  12     1089.89     1081.92     42.15 o 
   2   2  12      158.29      168.11     44.35 o 
   3   2  12      171.39      133.08     47.29 o 
   4   2  12     2604.91     2705.41     79.67 o 
   5   2  12      796.74      879.42     89.29 o 
   6   2  12      241.90      266.98     86.60 o 
   7   2  12      450.62      480.98    103.81 o 
   8   2  12     1784.30     1782.03     77.64 o 
 -12   3  12       88.05       43.04     90.33 o 
 -11   3  12       76.04       62.79     82.01 o 
 -10   3  12        0.08     -108.06    108.52 o 
  -9   3  12      200.23      227.61     75.41 o 
  -8   3  12      342.15      252.87    219.41 o 
  -7   3  12      707.81      679.49     79.31 o 
  -6   3  12     3320.25     3242.79    197.65 o 
  -5   3  12     1174.42     1151.53     55.79 o 
  -4   3  12     1267.46     1321.52     55.84 o 
  -3   3  12     2315.94     2328.07     72.14 o 
  -2   3  12       33.34       27.54     46.35 o 
  -1   3  12       16.26       40.71     56.87 o 
   0   3  12      536.18      527.84     41.19 o 
   1   3  12     1191.70     1223.67     47.91 o 
   2   3  12     4771.08     4874.23     81.44 o 
   3   3  12     1053.25      961.93     55.68 o 
   4   3  12     2273.79     2389.87     72.62 o 
   5   3  12       60.85      114.10     63.88 o 
   6   3  12      493.56      712.72    116.23 o 
   7   3  12       59.52      112.35    120.87 o 
   8   3  12      141.61      155.59     60.58 o 
 -11   4  12      150.22      139.30     80.54 o 
 -10   4  12      716.49      764.74    113.53 o 
  -9   4  12      947.13     1030.77     79.02 o 
  -8   4  12     1266.42     1259.71     76.28 o 
  -7   4  12     2362.37     2474.45    108.59 o 
  -6   4  12     1191.84     1162.73     93.11 o 
  -5   4  12       34.82       26.75     33.47 o 
  -4   4  12      201.91      219.49     35.31 o 
  -3   4  12      262.27      241.75     41.85 o 
  -2   4  12       23.11       62.60     44.82 o 
  -1   4  12        0.23       96.39     55.31 o 
   0   4  12      268.85      274.62     37.68 o 
   1   4  12       20.57      109.80     45.10 o 
   2   4  12     1129.16     1179.32     55.16 o 
   3   4  12       86.68      115.31     48.18 o 
   4   4  12       96.49      116.02     49.34 o 
   5   4  12        0.61      -49.25     51.23 o 
   6   4  12     4487.16     4751.35     97.53 o 
   7   4  12      181.23      139.64     69.52 o 
   8   4  12       31.06       91.79     79.04 o 
 -11   5  12      335.76      343.40     83.48 o 
 -10   5  12       22.90      -55.34     68.12 o 
  -9   5  12       55.55       44.85     59.36 o 
  -8   5  12       35.65       45.60     63.44 o 
  -7   5  12     1887.24     1942.47     78.88 o 
  -6   5  12      741.42      722.50     98.23 o 
  -5   5  12     5312.26     5339.45    163.88 o 
  -4   5  12      198.38      239.01     40.83 o 
  -3   5  12      430.25      451.73     37.74 o 
  -2   5  12     1366.64     1419.38     66.47 o 
  -1   5  12     2886.76     2914.75     63.91 o 
   0   5  12       10.85       47.53     39.16 o 
   1   5  12      276.29      338.68     58.79 o 
   2   5  12     2945.46     2757.64     91.79 o 
   3   5  12      200.66      179.55     57.51 o 
   4   5  12     1353.17     1287.90     71.41 o 
   5   5  12       89.90      153.74     63.06 o 
   6   5  12      312.70      268.34     97.96 o 
   7   5  12      198.11      221.44     66.84 o 
 -11   6  12       53.29       75.47     69.46 o 
 -10   6  12     1803.00     1881.39    157.78 o 
  -9   6  12     1392.14     1102.80    783.88 o 
  -8   6  12      108.82      -46.92    187.83 o 
  -7   6  12      421.01      384.86     99.27 o 
  -6   6  12     1212.37     1256.70    126.06 o 
  -5   6  12      217.48      108.67     89.97 o 
  -4   6  12      152.20       67.00     94.26 o 
  -3   6  12        0.55      -35.06    105.19 o 
  -2   6  12     1532.82     1571.23     85.33 o 
  -1   6  12      213.66      231.55     50.13 o 
   0   6  12       21.16        5.33     85.55 o 
   1   6  12      184.58       80.73     65.55 o 
   2   6  12      785.23      844.11     67.99 o 
   3   6  12      295.80      199.21     62.27 o 
   4   6  12      756.96      898.72     69.93 o 
   5   6  12       70.37       78.72     62.07 o 
   6   6  12      327.23      279.10     68.03 o 
   7   6  12      135.31       95.84    100.90 o 
 -10   7  12       70.02      318.89    140.25 o 
  -9   7  12      178.32      242.09    131.90 o 
  -8   7  12      254.80      236.45    139.41 o 
  -7   7  12        5.52       81.14    104.81 o 
  -6   7  12      280.36      193.97    104.57 o 
  -5   7  12     1803.29     1966.75    145.63 o 
  -4   7  12        7.04       28.59     98.79 o 
  -3   7  12      208.13       66.78    115.20 o 
  -2   7  12     6897.79     6762.33    306.27 o 
  -1   7  12      595.29      531.04    105.44 o 
   0   7  12      998.24      924.26     62.95 o 
   1   7  12        1.21      -75.69     95.43 o 
   2   7  12     1414.79     1296.26     85.79 o 
   3   7  12      423.73      284.76     93.29 o 
   4   7  12       54.58      -75.79    119.00 o 
   5   7  12       22.23       53.79     85.79 o 
   6   7  12      287.77      309.89     68.51 o 
   7   7  12      604.36      516.78     87.57 o 
 -10   8  12      792.77      791.39    158.61 o 
  -9   8  12      389.90      237.37    197.01 o 
  -8   8  12     1083.51     1090.07    137.87 o 
  -7   8  12        4.81      -70.80     98.26 o 
  -6   8  12       69.12       57.98    107.17 o 
  -5   8  12        5.30        4.01    104.81 o 
  -4   8  12      850.18      770.93    136.07 o 
  -3   8  12      387.84      522.59    130.23 o 
  -2   8  12       14.30      -96.00     96.00 o 
  -1   8  12     1055.88     1032.39     72.35 o 
   0   8  12     1205.69     1131.34     88.98 o 
   1   8  12      251.44      149.43     98.80 o 
   2   8  12     2934.08     2625.85    105.31 o 
   3   8  12      240.19      227.65     69.78 o 
   4   8  12       35.44       85.45     70.39 o 
   5   8  12      242.64      231.19     83.64 o 
   6   8  12      585.11      620.81     89.80 o 
  -9   9  12      192.35       95.32    202.86 o 
  -8   9  12      226.02       10.55    117.87 o 
  -7   9  12      121.41       71.97    204.53 o 
  -6   9  12        9.09      -68.31    107.96 o 
  -5   9  12        5.03       56.07    110.77 o 
  -4   9  12      635.72      693.53    119.75 o 
  -3   9  12      998.41      980.06    148.59 o 
  -2   9  12      764.18      829.22    113.25 o 
  -1   9  12     1707.37     1700.99     75.35 o 
   0   9  12      874.67     1034.00    143.39 o 
   1   9  12       28.68       56.18     59.43 o 
   2   9  12      596.82      662.62     70.63 o 
   3   9  12      147.60       81.97     68.75 o 
   4   9  12     1305.71     1391.72     90.04 o 
   5   9  12      426.07      450.74     94.77 o 
   6   9  12      139.56       99.42    161.12 o 
  -9  10  12      232.12       89.20    154.44 o 
  -8  10  12     1134.02     1263.56    147.31 o 
  -7  10  12      201.04       95.90    117.01 o 
  -6  10  12     1118.12     1107.84    130.96 o 
  -5  10  12      853.58      819.43    132.47 o 
  -4  10  12       57.11      -46.20    100.77 o 
  -3  10  12        1.56      131.72    111.05 o 
  -2  10  12      248.55      239.37    106.80 o 
  -1  10  12       19.45      -14.51     54.97 o 
   0  10  12        0.44      -34.39     91.62 o 
   1  10  12     1061.64      970.73    134.23 o 
   2  10  12      210.88      305.59     69.73 o 
   3  10  12       64.63       31.45     69.42 o 
   4  10  12     3173.98     3134.95    143.92 o 
   5  10  12        3.94        3.99    109.36 o 
  -8  11  12        3.82      101.36    128.15 o 
  -7  11  12       11.65       -4.35    116.41 o 
  -6  11  12      830.37      907.34    130.96 o 
  -5  11  12      279.68      192.95    112.83 o 
  -4  11  12      518.51      476.11    118.27 o 
  -3  11  12     2779.25     2422.43    160.73 o 
  -2  11  12       95.91       73.46    131.90 o 
  -1  11  12      197.22      117.24    105.03 o 
   0  11  12     1017.59      917.41     82.04 o 
   1  11  12      323.68      324.59    113.99 o 
   2  11  12      991.20     1017.64     94.59 o 
   3  11  12      709.03      753.47    158.61 o 
   4  11  12      121.18       16.03     87.15 o 
  -7  12  12      503.07      513.33    135.53 o 
  -6  12  12       47.52      158.74    115.82 o 
  -5  12  12        1.69      -23.10    118.98 o 
  -4  12  12      116.10      104.96    120.49 o 
  -3  12  12       23.17      -31.65    116.41 o 
  -2  12  12      126.85      175.31    140.25 o 
  -1  12  12      589.67      644.47    151.93 o 
   0  12  12        5.99      -41.93     94.49 o 
   1  12  12       17.97      -78.43    127.12 o 
   2  12  12        0.94       27.95     77.42 o 
   3  12  12      266.18      415.49     89.73 o 
  -5  13  12      822.01      830.92    137.72 o 
  -4  13  12        6.85      -56.88    113.19 o 
  -3  13  12      538.35      429.82    124.24 o 
  -2  13  12     2275.56     2265.65    193.67 o 
  -1  13  12      118.71      307.21    136.91 o 
   0  13  12     1121.66     1123.64    156.94 o 
   1  13  12      149.57      -25.75    154.82 o 
 -11   0  13       13.76       78.47    115.20 o 
  -9   0  13      125.41      113.53    105.19 o 
  -7   0  13    10735.93    11433.45    245.43 o 
  -5   0  13     4702.44     4901.96    165.29 o 
  -3   0  13      386.82      397.37     93.50 o 
  -1   0  13      504.82      450.76     78.71 o 
   1   0  13      627.26      639.98     59.75 o 
   3   0  13      503.66      519.62     90.24 o 
   5   0  13        1.02      137.87    180.78 o 
   7   0  13        3.49      226.95    306.53 o 
 -11   1  13       94.82      158.19     88.49 o 
 -10   1  13      272.59      304.66     81.89 o 
  -9   1  13      862.39      858.93     84.61 o 
  -8   1  13      168.37       79.09     70.18 o 
  -7   1  13      384.36      424.03     72.94 o 
  -6   1  13       33.14       11.64     62.49 o 
  -5   1  13      195.86      376.16     67.69 o 
  -4   1  13       81.55      115.63     60.07 o 
  -3   1  13      113.30      108.53     49.17 o 
  -2   1  13     1093.16     1025.65     58.28 o 
  -1   1  13      303.45      308.86     46.86 o 
   0   1  13     3176.17     3150.98     80.97 o 
   1   1  13     1306.05     1424.94     65.72 o 
   2   1  13        5.39       79.33     50.65 o 
   3   1  13     3407.09     3560.88     84.68 o 
   4   1  13       22.54       31.80     48.30 o 
   5   1  13     2292.20     2347.08    115.05 o 
   6   1  13      351.71      353.34     59.57 o 
   7   1  13      567.05      533.23     64.35 o 
 -11   2  13        4.34      -79.68     82.72 o 
 -10   2  13       13.04       72.86     78.90 o 
  -9   2  13     3169.12     3345.61    362.30 o 
  -8   2  13      764.58      729.04     77.25 o 
  -7   2  13       13.70       31.20     64.58 o 
  -6   2  13      949.35     1018.16     75.82 o 
  -5   2  13      621.69      653.35     67.38 o 
  -4   2  13      843.65      779.87     58.69 o 
  -3   2  13     1554.22     1645.22     58.82 o 
  -2   2  13        0.44      -17.73     45.02 o 
  -1   2  13     1715.72     1788.77     64.20 o 
   0   2  13      350.64      323.42     45.05 o 
   1   2  13      389.80      453.46     67.25 o 
   2   2  13      158.26      189.57     46.71 o 
   3   2  13      207.09      259.79     76.91 o 
   4   2  13       49.44       94.53     42.19 o 
   5   2  13      322.27      475.97     89.51 o 
   6   2  13        1.32       99.03     82.59 o 
   7   2  13     1032.72     1113.90     70.46 o 
 -11   3  13      734.38      741.93     98.51 o 
 -10   3  13        0.09      -43.25     75.32 o 
  -9   3  13      431.45      422.53    176.98 o 
  -8   3  13      215.16      252.53     75.13 o 
  -7   3  13      340.02      361.32     67.33 o 
  -6   3  13       23.93      -17.47     59.24 o 
  -5   3  13        6.34       29.57     52.15 o 
  -4   3  13       85.17       66.40     51.46 o 
  -3   3  13     1329.39     1310.71     59.93 o 
  -2   3  13      343.60      325.52     48.79 o 
  -1   3  13     1651.93     1777.10     73.58 o 
   0   3  13     1510.49     1596.76     60.42 o 
   1   3  13      419.69      502.03     69.11 o 
   2   3  13     2127.78     2252.72     71.32 o 
   3   3  13      981.32      928.08     67.29 o 
   4   3  13        0.34      -19.14     67.97 o 
   5   3  13      817.80      841.34     77.78 o 
   6   3  13      136.24      228.25     85.03 o 
   7   3  13     1728.70     1925.74     86.50 o 
 -11   4  13     1647.05     1935.07    284.67 o 
 -10   4  13      123.72      159.40     75.01 o 
  -9   4  13        2.57      -14.19    121.05 o 
  -8   4  13      206.96      193.39     65.15 o 
  -7   4  13       13.86       15.29     56.52 o 
  -6   4  13       69.88       49.19     58.06 o 
  -5   4  13       98.44      110.33     50.53 o 
  -4   4  13      989.73     1007.19     59.33 o 
  -3   4  13     1934.00     1860.54     67.21 o 
  -2   4  13      668.84      688.95     54.17 o 
  -1   4  13     4190.79     4353.99    191.01 o 
   0   4  13       83.22      168.17     92.89 o 
   1   4  13     1260.49     1428.37    121.94 o 
   2   4  13        0.19       76.08     84.35 o 
   3   4  13       15.21       -4.01     64.25 o 
   4   4  13       59.37       20.29     72.99 o 
   5   4  13        0.17      -37.75     58.26 o 
   6   4  13      145.76      156.37     65.08 o 
   7   4  13      617.08      546.10     73.79 o 
 -11   5  13      635.47      679.67     83.78 o 
 -10   5  13      661.82      638.31     75.36 o 
  -9   5  13      167.64      186.82     62.66 o 
  -8   5  13      149.56      147.74     65.11 o 
  -7   5  13       76.14      -17.79    234.58 o 
  -6   5  13      474.05      449.51     95.78 o 
  -5   5  13      333.43      394.45     90.22 o 
  -4   5  13      133.13       73.42     45.18 o 
  -3   5  13       66.76       56.46     51.76 o 
  -2   5  13       21.90      -43.52     43.52 o 
  -1   5  13     1743.99     1985.95    233.55 o 
   0   5  13       98.01      111.63     88.09 o 
   1   5  13      700.61      767.19     65.38 o 
   2   5  13     2126.51     2262.73     90.02 o 
   3   5  13     2014.16     2012.49     79.58 o 
   4   5  13     1220.13     1113.12     70.24 o 
   5   5  13     1299.91     1364.63     78.58 o 
   6   5  13      166.37      202.62     64.57 o 
   7   5  13      715.41      782.20     92.27 o 
 -10   6  13       89.95       13.36    120.21 o 
  -9   6  13     1028.59      916.61    136.91 o 
  -8   6  13       40.48       25.04    110.19 o 
  -7   6  13      165.16       97.27     96.45 o 
  -6   6  13       10.85       58.07     96.22 o 
  -5   6  13     6971.97     6840.17    394.86 o 
  -4   6  13     1166.94     1238.19    113.76 o 
  -3   6  13       67.57       93.71     45.60 o 
  -2   6  13        0.14      -53.65     65.95 o 
  -1   6  13       67.68       -4.43     95.37 o 
   0   6  13        4.48      -41.67     98.76 o 
   1   6  13      603.84      542.14     64.87 o 
   2   6  13       85.95       24.80    103.21 o 
   3   6  13     1443.11     1377.20     81.54 o 
   4   6  13      681.48      719.04     71.34 o 
   5   6  13      186.02      103.54     67.08 o 
   6   6  13       34.48      -45.84     64.62 o 
 -10   7  13        0.82       13.36    128.56 o 
  -9   7  13      894.79      941.66    150.26 o 
  -8   7  13        8.12       35.06    125.22 o 
  -7   7  13        3.27       23.54    103.31 o 
  -6   7  13      333.25      237.58    107.60 o 
  -5   7  13      692.94      762.20    144.42 o 
  -4   7  13      457.13      447.86    103.75 o 
  -3   7  13      179.68      158.61    108.52 o 
  -2   7  13       18.80       -1.80     78.47 o 
  -1   7  13      853.73      836.06     71.04 o 
   0   7  13      690.35      548.55    277.22 o 
   1   7  13      689.45      632.11    126.47 o 
   2   7  13     1785.90     1664.83     84.17 o 
   3   7  13     4261.74     4294.18    111.65 o 
   4   7  13      968.26      889.36     80.81 o 
   5   7  13      770.76      843.28     74.86 o 
   6   7  13       29.74       82.42     81.03 o 
  -9   8  13      113.84       88.49    135.24 o 
  -8   8  13      637.65      838.14    150.26 o 
  -7   8  13     3295.96     3329.30    174.69 o 
  -6   8  13       17.64       56.87    107.82 o 
  -5   8  13      891.51     1024.41    166.96 o 
  -4   8  13      623.81      571.72    154.44 o 
  -3   8  13       27.48      105.19    113.53 o 
  -2   8  13      930.69      614.41    125.22 o 
  -1   8  13      659.17      839.19     90.99 o 
   0   8  13      387.72      313.20     71.95 o 
   1   8  13     1721.75     1716.26     83.80 o 
   2   8  13      700.90      763.95    100.96 o 
   3   8  13       31.36       69.45     77.29 o 
   4   8  13      143.23      200.41     73.98 o 
   5   8  13       33.35       69.54     93.04 o 
  -9   9  13      638.64      749.65    148.59 o 
  -8   9  13       48.25       40.27    139.41 o 
  -7   9  13      144.75      128.93    109.06 o 
  -6   9  13       18.80       27.07    112.76 o 
  -5   9  13      595.57      541.20    122.58 o 
  -4   9  13      924.58      777.69    129.39 o 
  -3   9  13      654.77      582.69    130.23 o 
  -2   9  13     2310.47     2073.65    170.30 o 
  -1   9  13     1144.11     1189.95     77.87 o 
   0   9  13     1423.39     1395.51     83.35 o 
   1   9  13      577.04      620.42     82.88 o 
   2   9  13       54.13       45.62     66.31 o 
   3   9  13      917.11      842.20     81.33 o 
   4   9  13       79.54       95.25     92.17 o 
   5   9  13       45.17       80.62     96.27 o 
  -8  10  13        3.88      -68.16    119.64 o 
  -7  10  13      114.91      111.29    113.37 o 
  -6  10  13      196.37      205.67    111.87 o 
  -5  10  13      249.99      262.13    123.67 o 
  -4  10  13       68.91      238.64    119.37 o 
  -3  10  13     1685.25     1909.35    154.93 o 
  -2  10  13      335.83      499.21    141.92 o 
  -1  10  13     1705.10     1647.90    170.30 o 
   0  10  13      278.76      284.63     69.58 o 
   1  10  13       42.82       11.43     78.77 o 
   2  10  13        3.17       45.78     80.21 o 
   3  10  13       62.07      -28.56     85.00 o 
   4  10  13        2.95      -42.01     90.22 o 
  -7  11  13       14.65     -121.14    121.14 o 
  -6  11  13       85.97      -40.60    118.45 o 
  -5  11  13      141.98      215.17    116.36 o 
  -4  11  13      121.43      149.94    119.17 o 
  -3  11  13        9.37      105.89    118.14 o 
  -2  11  13        7.09       63.44    136.91 o 
  -1  11  13      858.82      916.61    158.61 o 
   0  11  13     3489.24     3660.78    111.50 o 
   1  11  13      638.52      704.33     85.43 o 
   2  11  13       65.58       46.86     83.41 o 
   3  11  13       10.72      -45.95    176.98 o 
  -6  12  13       25.88     -121.63    121.63 o 
  -5  12  13      981.14      990.99    146.66 o 
  -4  12  13      601.19      631.40    126.93 o 
  -3  12  13      561.63      553.10    126.11 o 
  -2  12  13        8.43      100.18    143.59 o 
  -1  12  13      423.20      238.75    143.59 o 
   0  12  13      113.64       16.70    138.58 o 
   1  12  13        0.71      -73.32     73.32 o 
   2  12  13        8.26      -45.50     81.52 o 
  -3  13  13      190.07       55.37    126.94 o 
  -2  13  13      237.00      415.73    151.93 o 
  -1  13  13      523.02      454.13    145.26 o 
 -10   0  14       11.69       36.73    111.86 o 
  -8   0  14      165.27      110.19    101.85 o 
  -6   0  14      824.29      866.52    115.20 o 
  -4   0  14     3488.37     3885.17    153.60 o 
  -2   0  14        9.92       56.77     95.17 o 
   0   0  14    11382.82    10939.24    252.11 o 
   2   0  14      126.93      103.53     90.99 o 
   4   0  14      792.85      750.78     72.41 o 
   6   0  14      349.54      267.25    103.30 o 
 -11   1  14      710.82      916.77    186.16 o 
 -10   1  14      458.68      553.83     84.98 o 
  -9   1  14      398.88      505.18    106.85 o 
  -8   1  14     1425.25     1475.70     92.40 o 
  -7   1  14       21.16      -81.81     81.81 o 
  -6   1  14      192.10      142.18     66.52 o 
  -5   1  14       74.18      215.10     64.14 o 
  -4   1  14      304.67      334.46     68.69 o 
  -3   1  14      113.61      130.56     66.78 o 
  -2   1  14      165.40      185.69     54.20 o 
  -1   1  14      351.87      311.83     56.55 o 
   0   1  14      139.92      182.98     70.24 o 
   1   1  14        2.90       28.50     51.58 o 
   2   1  14       21.40        6.34     54.67 o 
   3   1  14      354.67      405.68     52.66 o 
   4   1  14      876.79      824.85     51.39 o 
   5   1  14      169.09      203.96     90.22 o 
   6   1  14      483.54      596.90     62.79 o 
 -11   2  14       35.87      -55.53     81.73 o 
 -10   2  14      178.96      108.99     78.59 o 
  -9   2  14       92.89       77.39     74.87 o 
  -8   2  14      132.51      167.58     71.74 o 
  -7   2  14      201.08      149.62     67.71 o 
  -6   2  14     1704.30     1680.97     90.81 o 
  -5   2  14     1870.95     1958.37     99.45 o 
  -4   2  14      153.19       82.79     65.39 o 
  -3   2  14     1532.98     1403.28     88.85 o 
  -2   2  14     3037.41     3191.74     88.24 o 
  -1   2  14      159.75      157.64     52.38 o 
   0   2  14     1590.17     1437.37     93.50 o 
   1   2  14     2622.57     2549.07     94.70 o 
   2   2  14     1447.47     1446.61     74.20 o 
   3   2  14       45.76      150.90     82.01 o 
   4   2  14     1902.40     1902.82     78.38 o 
   5   2  14      161.72      190.92     60.69 o 
   6   2  14      944.31     1022.12    106.28 o 
 -11   3  14       62.91       13.18     97.67 o 
 -10   3  14       77.54      -66.71     74.13 o 
  -9   3  14      239.30      256.69     72.59 o 
  -8   3  14      574.19      702.21     78.06 o 
  -7   3  14     1119.21     1113.90    195.34 o 
  -6   3  14     1802.13     1885.98     97.08 o 
  -5   3  14      730.98      651.42     68.12 o 
  -4   3  14      965.39     1009.54     73.80 o 
  -3   3  14      414.32      353.91     59.51 o 
  -2   3  14      649.02      616.33     69.53 o 
  -1   3  14        9.20        4.71     49.05 o 
   0   3  14       14.69      -65.51     65.51 o 
   1   3  14       21.24      118.68    239.30 o 
   2   3  14     1045.43      991.49     66.49 o 
   3   3  14      354.12      484.10     81.45 o 
   4   3  14     1544.75     1586.19     76.75 o 
   5   3  14      931.82      929.12     72.65 o 
   6   3  14      190.69      245.39     99.50 o 
 -10   4  14      324.94      332.18     78.06 o 
  -9   4  14      148.41      177.29     86.82 o 
  -8   4  14      187.76      209.37     66.68 o 
  -7   4  14       26.54       82.24     60.15 o 
  -6   4  14       39.09       40.25     57.37 o 
  -5   4  14       38.93       50.22     54.98 o 
  -4   4  14     5007.50     5157.27    147.15 o 
  -3   4  14      654.75      645.64     62.18 o 
  -2   4  14      152.37      156.81     74.30 o 
  -1   4  14     1940.22     1744.20     96.79 o 
   0   4  14     1127.58     1105.70     87.04 o 
   1   4  14       60.86      274.13    233.44 o 
   2   4  14     4089.97     4201.77    156.64 o 
   3   4  14      132.10      176.42     72.07 o 
   4   4  14     1057.76     1120.37    106.69 o 
   5   4  14       13.19       74.37     64.32 o 
   6   4  14       28.48       21.86     65.07 o 
 -10   5  14      944.35     1066.88    146.93 o 
  -9   5  14      174.16      280.49    128.56 o 
  -8   5  14        4.98       46.75    108.52 o 
  -7   5  14      150.94      171.97    108.52 o 
  -6   5  14      198.76      135.24    106.85 o 
  -5   5  14      732.03      732.05     54.44 o 
  -4   5  14      542.38      563.69     54.36 o 
  -3   5  14       55.99       59.91     65.28 o 
  -2   5  14     1177.54     1238.91    116.04 o 
  -1   5  14      257.91      270.87     88.49 o 
   0   5  14      399.13      271.24     76.60 o 
   1   5  14      204.37      185.10     66.93 o 
   2   5  14      133.06      141.82     62.57 o 
   3   5  14       13.88       -8.05     63.36 o 
   4   5  14      372.18      236.13     93.76 o 
   5   5  14      950.97     1012.02    141.11 o 
   6   5  14     1034.36      934.83     79.15 o 
 -10   6  14      129.80       40.07    125.22 o 
  -9   6  14       36.43      -56.77    116.87 o 
  -8   6  14        0.10       41.74    110.19 o 
  -7   6  14       54.04      -45.08    106.85 o 
  -6   6  14      564.74      606.07    123.55 o 
  -5   6  14     1038.31     1162.76    116.19 o 
  -4   6  14      709.69      526.75    109.33 o 
  -3   6  14      765.39      769.70     59.43 o 
  -2   6  14     4211.15     4255.70    217.05 o 
  -1   6  14      643.98      586.75     72.58 o 
   0   6  14     2989.45     2819.20    115.28 o 
   1   6  14     1415.13     1292.48    126.46 o 
   2   6  14      538.68      597.35     71.77 o 
   3   6  14      319.05      215.40     72.88 o 
   4   6  14       10.38       10.10     71.43 o 
   5   6  14        5.70      -63.28     67.44 o 
  -9   7  14        0.54      -81.81    121.88 o 
  -8   7  14      624.17      365.64    131.90 o 
  -7   7  14     1764.30     1499.30    156.94 o 
  -6   7  14      513.75      444.11    133.57 o 
  -5   7  14       32.04      -49.57    103.31 o 
  -4   7  14     1134.04     1123.15    120.13 o 
  -3   7  14      583.80      621.09    135.24 o 
  -2   7  14     1034.60     1101.99     77.87 o 
  -1   7  14       62.19       13.69     61.12 o 
   0   7  14        8.39       53.22     90.16 o 
   1   7  14       50.78        2.82     62.63 o 
   2   7  14        5.82       49.49     66.41 o 
   3   7  14     1097.62     1123.08     85.58 o 
   4   7  14       27.43       36.35     72.44 o 
   5   7  14      287.33      235.60     96.17 o 
  -9   8  14       70.84      -53.43    133.57 o 
  -8   8  14     1365.38     1053.52    156.94 o 
  -7   8  14      862.89      791.39    146.93 o 
  -6   8  14      182.74      248.77    133.57 o 
  -5   8  14       33.91       46.50    107.15 o 
  -4   8  14     4955.83     4716.33    179.34 o 
  -3   8  14      181.02      133.57    126.89 o 
  -2   8  14       20.16       36.39     41.81 o 
  -1   8  14      283.80      240.94     62.68 o 
   0   8  14     1746.75     1747.33     99.87 o 
   1   8  14       27.28       31.70     65.25 o 
   2   8  14      715.47      681.85    123.72 o 
   3   8  14       38.38       16.64     70.49 o 
   4   8  14      469.98      390.98     94.09 o 
  -8   9  14     1184.78      906.59    161.95 o 
  -7   9  14      341.00      525.93    135.24 o 
  -6   9  14     1026.41     1106.95    160.28 o 
  -5   9  14       85.77       21.80    103.92 o 
  -4   9  14     1394.63     1518.97    143.05 o 
  -3   9  14       16.94       73.52    113.53 o 
  -2   9  14       13.55       40.07    130.23 o 
  -1   9  14       34.58       11.04     55.10 o 
   0   9  14       13.10       14.26     70.79 o 
   1   9  14      273.23      367.11     70.42 o 
   2   9  14     1111.16     1069.04    104.35 o 
   3   9  14       24.29      103.30    115.20 o 
   4   9  14      101.65       74.47     93.37 o 
  -7  10  14      379.34      332.25    145.26 o 
  -6  10  14     1185.90     1170.91    160.28 o 
  -5  10  14       23.81       47.11    112.05 o 
  -4  10  14       10.82      -59.39    113.01 o 
  -3  10  14      445.74      364.42    175.31 o 
  -2  10  14      377.77      482.52    133.57 o 
  -1  10  14       21.06      148.59    136.91 o 
   0  10  14      382.65      286.89     71.04 o 
   1  10  14      102.23      130.64     89.32 o 
   2  10  14      447.87      454.82     89.86 o 
   3  10  14       90.79      132.78     88.15 o 
  -6  11  14     1482.26     1445.88    170.30 o 
  -5  11  14      814.25      882.39    143.69 o 
  -4  11  14      175.87      155.10    135.24 o 
  -3  11  14       12.01      136.80    121.35 o 
  -2  11  14        9.63       91.83    128.56 o 
  -1  11  14        1.93      -28.38    135.24 o 
   0  11  14      177.85      101.57     98.51 o 
   1  11  14      362.88      294.13     78.75 o 
  -4  12  14     1512.16     1570.79    154.25 o 
  -3  12  14     1150.71     1043.09    142.59 o 
  -2  12  14      181.80      215.38    150.26 o 
  -1  12  14       22.67       45.08    143.59 o 
  -9   0  15       23.69       -1.67    111.86 o 
  -7   0  15      649.97      639.46    110.19 o 
  -5   0  15      111.23       45.08     96.84 o 
  -3   0  15      257.53      285.50    103.52 o 
  -1   0  15      819.40      834.80    121.88 o 
   1   0  15     1513.31     1355.78     99.71 o 
   3   0  15     3233.33     3680.06    401.07 o 
   5   0  15      982.24     3015.30    350.62 o 
 -10   1  15      842.94      835.19     90.88 o 
  -9   1  15      173.80      203.07     79.53 o 
  -8   1  15       32.19       14.85     74.26 o 
  -7   1  15     3272.12     3427.24    140.25 o 
  -6   1  15      132.77      103.69     93.50 o 
  -5   1  15      776.25      861.20     77.49 o 
  -4   1  15       42.99       62.77     68.20 o 
  -3   1  15      228.51      230.82     71.75 o 
  -2   1  15      646.42      548.91     75.56 o 
  -1   1  15     1156.29     1002.66     85.58 o 
   0   1  15       53.36       30.46     77.27 o 
   1   1  15     1956.01     1993.85    113.32 o 
   2   1  15      224.88      216.05     68.19 o 
   3   1  15      715.65      639.07     63.53 o 
   4   1  15        2.14       27.37     58.29 o 
   5   1  15        5.60        1.95     61.47 o 
   6   1  15       30.68      -26.43    123.63 o 
 -10   2  15        2.35      111.80     81.05 o 
  -9   2  15      924.56      897.26     86.48 o 
  -8   2  15       75.91       85.83    112.70 o 
  -7   2  15      255.90       83.64     72.49 o 
  -6   2  15       44.70       67.74     68.12 o 
  -5   2  15       62.06       50.84     66.07 o 
  -4   2  15       22.56      -65.83     65.83 o 
  -3   2  15      517.76      497.01     82.65 o 
  -2   2  15      103.61      102.31     73.46 o 
  -1   2  15        2.18       13.01     70.18 o 
   0   2  15       25.99      -44.63     67.81 o 
   1   2  15     4444.34     4612.86    398.98 o 
   2   2  15      277.59      340.20     70.96 o 
   3   2  15       13.30      -10.05     59.27 o 
   4   2  15       36.79       81.95     60.72 o 
   5   2  15      426.04      402.44     67.40 o 
 -10   3  15      441.28      457.28     85.44 o 
  -9   3  15      215.27      310.45     77.42 o 
  -8   3  15     2437.63     2570.67    149.43 o 
  -7   3  15        5.13       25.19     65.39 o 
  -6   3  15      149.67      127.26     70.96 o 
  -5   3  15      513.72      478.48     68.48 o 
  -4   3  15       75.89      -12.64     64.98 o 
  -3   3  15     5800.02     5626.29    150.26 o 
  -2   3  15      170.13      172.05    148.59 o 
  -1   3  15     3488.41     3286.97    212.04 o 
   0   3  15      201.59      214.50     73.78 o 
   1   3  15      464.72      562.41     82.54 o 
   2   3  15       70.58       57.13     82.92 o 
   3   3  15       16.21       50.08     62.19 o 
   4   3  15      326.40      387.23     65.52 o 
   5   3  15       24.10      -23.75     61.97 o 
 -10   4  15      749.44      765.14    123.55 o 
  -9   4  15       39.55      -14.85     87.65 o 
  -8   4  15        5.52      -50.03     64.24 o 
  -7   4  15       10.54       57.30     61.68 o 
  -6   4  15        0.68       49.67     60.15 o 
  -5   4  15      638.31      664.69     66.68 o 
  -4   4  15      131.87      139.29     60.11 o 
  -3   4  15        7.69      -59.34     60.54 o 
  -2   4  15      152.41      147.76     65.33 o 
  -1   4  15     3763.90     3685.68    113.04 o 
   0   4  15      513.48      508.83    117.71 o 
   1   4  15       49.95       74.58     79.63 o 
   2   4  15      231.30       96.31     72.53 o 
   3   4  15      513.94      647.95    107.20 o 
   4   4  15      562.85      497.25     67.15 o 
   5   4  15      118.61       43.02     62.76 o 
  -9   5  15       39.77      328.91    126.89 o 
  -8   5  15     1441.46     1267.23    143.59 o 
  -7   5  15      369.33      350.62    116.87 o 
  -6   5  15       21.70       40.07    106.85 o 
  -5   5  15     2375.25     2482.92    130.23 o 
  -4   5  15     2425.56     2478.58     90.72 o 
  -3   5  15     5288.69     5123.76    252.11 o 
  -2   5  15       79.36      100.71     65.15 o 
  -1   5  15      579.45      668.46    142.75 o 
   0   5  15      132.18      117.18     75.77 o 
   1   5  15      134.95      176.56     80.98 o 
   2   5  15        1.74      -20.20     63.12 o 
   3   5  15      228.68      188.74     73.74 o 
   4   5  15       33.76       -3.55     81.79 o 
   5   5  15       29.67       61.92     67.16 o 
  -9   6  15       32.36      163.62    121.88 o 
  -8   6  15        0.82       75.13    115.20 o 
  -7   6  15      159.56       68.45    113.53 o 
  -6   6  15      426.17      412.39    111.86 o 
  -5   6  15      508.64      574.34    113.53 o 
  -4   6  15        3.37       61.78    115.20 o 
  -3   6  15        2.92      -21.55     74.30 o 
  -2   6  15      175.02      122.51     64.98 o 
  -1   6  15      507.44      478.75     75.36 o 
   0   6  15      106.37      156.56     75.77 o 
   1   6  15     3446.03     3265.44    125.27 o 
   2   6  15       45.12       47.45     68.33 o 
   3   6  15      409.69      352.55     74.42 o 
   4   6  15       28.07      -21.49     73.55 o 
  -9   7  15       95.02      103.52    126.89 o 
  -8   7  15       23.68     -118.54    118.54 o 
  -7   7  15     3208.69     2905.11    192.00 o 
  -6   7  15      974.69      953.34    146.93 o 
  -5   7  15      860.36      946.67    145.26 o 
  -4   7  15        0.11      -88.49    108.52 o 
  -3   7  15      895.07      914.82    122.86 o 
  -2   7  15       29.87       13.91     56.75 o 
  -1   7  15       13.65      -23.26     64.86 o 
   0   7  15       72.81      -71.65     71.65 o 
   1   7  15      823.95      960.57     95.05 o 
   2   7  15      247.60      254.87     72.45 o 
   3   7  15      316.92      350.92     74.99 o 
   4   7  15      583.75      510.18    101.41 o 
  -8   8  15       75.75     -128.56    128.56 o 
  -7   8  15      594.51      597.72    150.26 o 
  -6   8  15      126.52      230.41    135.24 o 
  -5   8  15      184.27      187.00    121.88 o 
  -4   8  15       83.54       76.80    130.23 o 
  -3   8  15       34.35       62.33    108.52 o 
  -2   8  15       43.67       65.11    118.54 o 
  -1   8  15      464.47      481.67     70.88 o 
   0   8  15       71.91      111.51     72.48 o 
   1   8  15      102.06      208.31     80.21 o 
   2   8  15       96.39        7.93     84.12 o 
   3   8  15     2748.92     2669.48    138.40 o 
  -7   9  15      844.55      799.74    158.61 o 
  -6   9  15       24.33      -43.41    123.55 o 
  -5   9  15       34.52       96.84    121.88 o 
  -4   9  15      489.31      397.37    140.25 o 
  -3   9  15      991.84      942.68    129.29 o 
  -2   9  15      229.37      335.59    138.58 o 
  -1   9  15      511.08      466.28     64.50 o 
   0   9  15      419.82      391.63     78.62 o 
   1   9  15      731.52      692.81     88.31 o 
   2   9  15      642.87      612.33     94.95 o 
  -6  10  15       97.36      120.21    141.92 o 
  -5  10  15       41.03        6.68    125.22 o 
  -4  10  15        1.76      -20.04    135.24 o 
  -3  10  15      675.50      793.90    237.08 o 
  -2  10  15      523.23      407.38    138.58 o 
  -1  10  15      107.15       85.15    141.92 o 
   0  10  15        1.53      -71.60     77.64 o 
   1  10  15      698.46      751.23     89.86 o 
  -4  11  15      223.23       38.40    131.90 o 
  -3  11  15      304.99      199.63    128.92 o 
  -2  11  15        8.00     -140.25    140.25 o 
  -1  11  15      854.61     1078.56    170.30 o 
 -10   0  16     1220.69     1454.22    146.93 o 
  -8   0  16      640.17      562.66    121.88 o 
  -6   0  16       38.22      -71.79     98.51 o 
  -4   0  16     1382.37     1402.47    128.56 o 
  -2   0  16     1373.67     1215.47    123.55 o 
   0   0  16      551.42      544.29    126.89 o 
   2   0  16      199.63       88.49    113.53 o 
   4   0  16      165.90      248.77    128.56 o 
 -10   1  16        1.37      -28.77     82.04 o 
  -9   1  16       52.71        8.91     96.00 o 
  -8   1  16      149.32      102.79     77.16 o 
  -7   1  16       41.36       30.56     73.72 o 
  -6   1  16        2.01      -30.83    101.01 o 
  -5   1  16       65.42        5.96     71.36 o 
  -4   1  16      341.48      454.00     77.00 o 
  -3   1  16      902.46      967.59     84.36 o 
  -2   1  16     3118.37     2903.66    116.28 o 
  -1   1  16      814.74      790.47    130.23 o 
   0   1  16     2916.85     2711.74    166.96 o 
   1   1  16      852.33      778.56     89.70 o 
   2   1  16       12.06       52.00     80.18 o 
   3   1  16      368.13      411.72     92.66 o 
   4   1  16      146.14      134.06    119.38 o 
   5   1  16       62.59      142.04     95.28 o 
  -9   2  16        1.38      -65.11    108.52 o 
  -8   2  16      879.74      853.97     84.86 o 
  -7   2  16      123.01      136.77     91.83 o 
  -6   2  16     3019.49     3311.58    244.60 o 
  -5   2  16      553.76      410.85     74.40 o 
  -4   2  16      759.48      729.33     79.78 o 
  -3   2  16       59.61      119.30     70.54 o 
  -2   2  16      384.86      377.50     77.00 o 
  -1   2  16        1.27      -20.84     73.61 o 
   0   2  16      220.53      140.53     76.71 o 
   1   2  16       50.15      -10.62     78.34 o 
   2   2  16        0.94      -12.11     81.74 o 
   3   2  16       73.94       10.30     74.49 o 
   4   2  16      718.35      692.82     71.32 o 
  -9   3  16       54.95       45.50     86.82 o 
  -8   3  16        7.02       22.31     70.54 o 
  -7   3  16      301.76      329.75     74.05 o 
  -6   3  16      487.95      425.16     71.61 o 
  -5   3  16      373.56      345.93     71.81 o 
  -4   3  16      516.43      480.41     74.62 o 
  -3   3  16     1100.90     1004.11     83.44 o 
  -2   3  16      836.97      882.50     81.89 o 
  -1   3  16       80.29      109.71     71.36 o 
   0   3  16       13.57       66.71     76.14 o 
   1   3  16      531.22      507.80     86.77 o 
   2   3  16     2055.49     1901.50    117.43 o 
   3   3  16      318.56      130.99     70.61 o 
   4   3  16      649.36      822.11     72.70 o 
  -9   4  16      102.36      151.76     70.01 o 
  -8   4  16     2078.24     2231.53    100.99 o 
  -7   4  16     1517.24     1351.87     88.51 o 
  -6   4  16     1783.97     1896.89    126.06 o 
  -5   4  16      209.38      258.23     65.79 o 
  -4   4  16      997.25     1098.08    131.90 o 
  -3   4  16       76.96       55.35     65.33 o 
  -2   4  16      455.06      457.45     74.57 o 
  -1   4  16       24.45       31.50     71.24 o 
   0   4  16       10.02       -2.79     75.31 o 
   1   4  16       80.78       58.45    109.36 o 
   2   4  16       91.57      139.37    171.97 o 
   3   4  16        0.77      -29.32     69.69 o 
   4   4  16       79.68       85.60     64.89 o 
  -9   5  16       39.57       61.78    125.22 o 
  -8   5  16      156.53      252.11    123.55 o 
  -7   5  16      175.89      263.80    120.21 o 
  -6   5  16      389.09      275.48    118.54 o 
  -5   5  16     4285.24     4495.09    256.28 o 
  -4   5  16      584.79      596.13    134.40 o 
  -3   5  16       61.07      103.67     62.69 o 
  -2   5  16     1356.12     1296.24     85.00 o 
  -1   5  16      127.57      139.42     71.07 o 
   0   5  16      275.25      433.98     84.64 o 
   1   5  16      292.29      241.63     92.66 o 
   2   5  16      701.90      711.75    116.04 o 
   3   5  16       82.29      123.47     74.14 o 
   4   5  16       56.00      133.09     74.27 o 
  -8   6  16      220.92      228.74    130.23 o 
  -7   6  16      324.96      195.34    123.55 o 
  -6   6  16     2350.32     2237.27    173.64 o 
  -5   6  16      288.70      345.61    118.54 o 
  -4   6  16      241.58      220.39    118.54 o 
  -3   6  16      112.89      114.40     68.45 o 
  -2   6  16      433.10      502.63     73.32 o 
  -1   6  16       82.31      135.52     74.72 o 
   0   6  16      158.10       55.92     78.19 o 
   1   6  16      103.22      115.80     82.93 o 
   2   6  16      682.55      824.57     96.96 o 
   3   6  16        3.11       13.17     71.62 o 
  -8   7  16      316.23      293.85    131.90 o 
  -7   7  16      114.93      115.20    125.22 o 
  -6   7  16       45.86      -43.41    121.88 o 
  -5   7  16       87.52      -36.73    120.21 o 
  -4   7  16      208.60      415.73    136.91 o 
  -3   7  16      238.09       85.15    128.56 o 
  -2   7  16     1573.62     1668.31     90.99 o 
  -1   7  16        0.02      -59.43     66.09 o 
   0   7  16      725.27      713.35     88.86 o 
   1   7  16      843.26      839.40    161.12 o 
   2   7  16      241.52      174.70     90.66 o 
   3   7  16      150.35      200.41     94.66 o 
  -7   8  16       79.47       98.51    136.91 o 
  -6   8  16       84.67      178.65    138.58 o 
  -5   8  16      239.81      297.19    138.58 o 
  -4   8  16     1108.62     1098.60    150.26 o 
  -3   8  16      244.29      215.38    126.89 o 
  -2   8  16      238.51      372.32    141.92 o 
  -1   8  16      235.54      266.04     71.08 o 
   0   8  16       80.65       80.19     77.21 o 
   1   8  16        7.91      -44.65     80.50 o 
   2   8  16        1.90       46.21     84.64 o 
  -6   9  16       52.31       75.13    128.56 o 
  -5   9  16      209.42      126.89    126.89 o 
  -4   9  16      165.51       81.81    138.58 o 
  -3   9  16      460.12      348.95    133.57 o 
  -2   9  16        2.25      125.22    135.24 o 
  -1   9  16      254.92      166.96    143.59 o 
   0   9  16      418.72      306.18     81.13 o 
   1   9  16        0.98       17.70     79.83 o 
  -4  10  16       60.64      -45.08    123.55 o 
  -3  10  16      111.61       45.08    133.57 o 
  -2  10  16        1.56      -50.09    138.58 o 
  -9   0  17      133.96      205.36    120.21 o 
  -7   0  17     4348.77     4524.63    181.99 o 
  -5   0  17     4341.57     4030.42    178.65 o 
  -3   0  17      516.12      348.95    116.87 o 
  -1   0  17      594.35      482.52    126.89 o 
   1   0  17      439.74      384.01    133.57 o 
   3   0  17      304.84      527.59    130.23 o 
  -9   1  17      726.92      801.72     91.44 o 
  -8   1  17       71.68       85.93     80.35 o 
  -7   1  17     1752.27     1691.61     97.65 o 
  -6   1  17       23.04       45.12     72.54 o 
  -5   1  17      235.36      180.43     75.53 o 
  -4   1  17        6.95       36.56    126.06 o 
  -3   1  17      201.29      250.75     80.05 o 
  -2   1  17      468.48      453.20     81.99 o 
  -1   1  17       83.56      144.52     80.86 o 
   0   1  17     1046.47     1114.57    115.20 o 
   1   1  17      225.34      224.23     84.41 o 
   2   1  17      113.30       87.25     85.59 o 
   3   1  17      404.01      328.91     93.27 o 
  -9   2  17      741.45      714.93     89.02 o 
  -8   2  17       16.72       -1.86     80.98 o 
  -7   2  17       78.83       32.08     75.76 o 
  -6   2  17      858.12      808.51     93.50 o 
  -5   2  17      942.10     1029.86     83.91 o 
  -4   2  17       29.60       91.75     80.14 o 
  -3   2  17     2074.76     2072.97    156.11 o 
  -2   2  17        0.85      -72.43     72.43 o 
  -1   2  17      559.90      611.80     96.84 o 
   0   2  17       83.46      127.99     79.07 o 
   1   2  17      186.98      203.54    106.85 o 
   2   2  17        1.78      -75.35     83.07 o 
   3   2  17       70.55      170.57     91.44 o 
  -8   3  17      117.62      172.06     75.62 o 
  -7   3  17      254.48      288.73     73.80 o 
  -6   3  17       26.89      -20.68     69.79 o 
  -5   3  17      106.81      150.97    106.02 o 
  -4   3  17       70.26       97.15     73.80 o 
  -3   3  17        6.87      -46.21     72.49 o 
  -2   3  17       19.00       10.98     73.93 o 
  -1   3  17       84.38       88.49    106.02 o 
   0   3  17      327.84      323.78     83.23 o 
   1   3  17       15.47      -45.62     80.25 o 
   2   3  17       96.15      -34.56     86.77 o 
   3   3  17       44.70       99.01     96.08 o 
  -8   4  17      468.01      450.07     71.04 o 
  -7   4  17       75.93       82.14     66.68 o 
  -6   4  17        6.76       -9.58     66.39 o 
  -5   4  17      616.10      623.96     72.89 o 
  -4   4  17       13.85       96.36     68.12 o 
  -3   4  17     1611.71     1628.74    166.13 o 
  -2   4  17      326.81      399.51     76.78 o 
  -1   4  17     2244.82     2140.13    114.37 o 
   0   4  17       63.52       86.58    147.76 o 
   1   4  17        9.24      167.20    110.19 o 
   2   4  17      141.48      111.45     88.15 o 
   3   4  17       66.01      161.25     97.80 o 
  -8   5  17      227.22      232.07    130.23 o 
  -7   5  17       60.78      -18.37    120.21 o 
  -6   5  17        5.97      -71.79    115.20 o 
  -5   5  17      208.43      195.31     58.62 o 
  -4   5  17       42.87       67.44     62.37 o 
  -3   5  17      148.03      195.43     67.75 o 
  -2   5  17      297.39      360.85     75.77 o 
  -1   5  17       10.51      -25.96     74.57 o 
   0   5  17      265.10      208.33     83.44 o 
   1   5  17      274.71      197.10     89.34 o 
   2   5  17     1330.91     1515.55    114.09 o 
  -7   6  17       30.57       30.05    121.88 o 
  -6   6  17       46.77     -115.20    115.20 o 
  -5   6  17     2851.63     2736.48    181.99 o 
  -4   6  17       18.84       18.37    118.54 o 
  -3   6  17      371.55      431.76     68.01 o 
  -2   6  17      103.94       74.66     75.13 o 
  -1   6  17       26.01       54.84     74.57 o 
   0   6  17        9.06      -20.82     81.43 o 
   1   6  17      331.86      241.45    114.37 o 
   2   6  17        0.53      -12.60     89.78 o 
  -6   7  17      142.89       98.51    126.89 o 
  -5   7  17      300.33      255.45    128.56 o 
  -4   7  17      110.66      195.34    133.57 o 
  -3   7  17       78.43     -125.22    125.22 o 
  -2   7  17      231.62      227.70     86.82 o 
  -1   7  17      229.33      257.66     78.45 o 
   0   7  17      143.38       75.40     98.51 o 
   1   7  17      620.38      616.35     95.43 o 
  -5   8  17      352.08      340.60    141.92 o 
  -4   8  17       26.49      235.41    128.56 o 
  -3   8  17       77.26      120.21    140.25 o 
  -2   8  17        0.01     -131.90    131.90 o 
  -1   8  17      401.53      364.59     78.36 o 
   0   8  17      651.64      605.67     88.03 o 
  -8   0  18      110.18       96.84    110.19 o 
  -6   0  18      471.63      515.91    118.54 o 
  -4   0  18     1520.89     1572.77    143.59 o 
  -2   0  18       56.18       21.70    113.53 o 
   0   0  18     1981.85     1634.54    155.27 o 
   2   0  18        8.02       28.38    126.89 o 
  -8   1  18     1615.08     1650.87    101.99 o 
  -7   1  18       21.85      111.79     79.07 o 
  -6   1  18      295.04      145.02     79.37 o 
  -5   1  18      108.75      126.25     78.99 o 
  -4   1  18      506.75      506.36     85.29 o 
  -3   1  18      189.90      178.10     78.50 o 
  -2   1  18      110.70      177.81     81.46 o 
  -1   1  18       10.19       75.42    106.85 o 
   0   1  18      282.64      354.99     93.18 o 
   1   1  18        9.78       40.92    120.21 o 
   2   1  18       28.75      -47.76     87.95 o 
  -7   2  18       14.16       -7.46     77.25 o 
  -6   2  18      135.64      129.01     80.14 o 
  -5   2  18      239.33      235.31     76.49 o 
  -4   2  18      142.78      158.27     78.59 o 
  -3   2  18      268.35      242.26     80.81 o 
  -2   2  18      256.97      271.22     82.92 o 
  -1   2  18      725.98      731.53     94.36 o 
   0   2  18      412.51      301.36     88.54 o 
   1   2  18      956.13     1048.00    341.43 o 
   2   2  18      245.28      211.57     91.49 o 
  -7   3  18      334.89      441.92     90.16 o 
  -6   3  18     1436.60     1505.43     99.87 o 
  -5   3  18      732.05      621.03     84.23 o 
  -4   3  18      322.19      284.17     77.42 o 
  -3   3  18       13.32       37.75     76.19 o 
  -2   3  18      109.42      129.97     77.97 o 
  -1   3  18       22.69       31.58     80.71 o 
   0   3  18       25.34      -39.93    111.86 o 
   1   3  18      132.39       93.14     86.09 o 
  -7   4  18       27.29      -64.50     65.71 o 
  -6   4  18      148.16      265.62     84.31 o 
  -5   4  18       67.82       34.63     67.63 o 
  -4   4  18      471.48      549.13     78.06 o 
  -3   4  18        0.46        1.76     71.74 o 
  -2   4  18        0.95       73.89     77.49 o 
  -1   4  18       22.26      -57.98     78.50 o 
   0   4  18        3.71       42.87     81.36 o 
   1   4  18      108.08      160.77     89.52 o 
  -6   5  18      447.07      609.41    140.25 o 
  -5   5  18      728.43      791.39    135.24 o 
  -4   5  18      422.03      363.42     70.28 o 
  -3   5  18        2.78      -35.01     68.20 o 
  -2   5  18      245.91      213.64     74.87 o 
  -1   5  18       51.30       37.42     79.35 o 
   0   5  18       15.25       86.47     82.61 o 
  -5   6  18       92.63      -13.36    118.54 o 
  -4   6  18       73.08      166.96    126.89 o 
  -3   6  18        0.84      -38.86     66.39 o 
  -2   6  18     1242.69     1339.05     92.64 o 
  -1   6  18       17.44       36.16     80.61 o 
  -3   7  18      335.27      305.54    141.92 o 
  -5   0  19      104.43      262.13    121.88 o 
  -3   0  19      163.81      203.69    120.21 o 
  -1   0  19       93.79       73.46    118.54 o 
  -6   1  19       58.94      191.86     82.41 o 
  -5   1  19       25.17       -8.60     77.49 o 
  -4   1  19        0.40       17.81     80.55 o 
  -3   1  19       28.64       45.03     82.41 o 
  -2   1  19      236.02      220.50     87.66 o 
  -1   1  19      320.27      291.35     89.72 o 
   0   1  19      232.44      270.60     95.03 o 
  -5   2  19       14.36        2.45     79.16 o 
  -4   2  19       11.49       53.98     82.24 o 
  -3   2  19       42.68       77.61    153.60 o 
  -2   2  19        8.22       35.59     90.16 o 
  -1   2  19      405.44      516.33     93.18 o 
   0   2  19        0.00       22.62     87.24 o 
  -5   3  19        2.24       25.56     96.00 o 
  -4   3  19      423.31      528.91     86.62 o 
  -3   3  19     1809.22     1694.22    105.91 o 
  -2   3  19      302.02      166.06    194.51 o 
  -1   3  19      956.03      959.22     98.32 o 
  -4   4  19       54.94      -16.00     74.39 o 
  -3   4  19       84.24       -9.77     77.39 o 
  -2   4  19        0.14      -74.19     78.44 o 
                                                 
